# Supplementary material for: A co-crystal of 1,10-phenanthroline with boric acid: a novel aza-aromatic complex
Source: Acta Crystallogr Sect E Struct Rep Online. 2013 Jun 12;69(Pt 7):o1067–8. doi: 10.1107/S1600536813015134 (PMC3952236; doi:10.1107/S1600536813015134)
Supplement: Supplementary file 2 [file e-69-o1067-Isup2.hkl]

# 
# h,k,l, Fc-squared, Fo-squared, sigma(Fo-squared) and status flag 
# 
data_I
_shelx_title 'davis brown in P-1' 
_shelx_refln_list_code          4 
_shelx_F_calc_maximum      165.51 
_exptl_crystal_F_000       316.00 
_reflns_d_resolution_high  0.8301 
 
loop_ 
 _symmetry_equiv_pos_as_xyz 
 'x, y, z' 
 '-x, -y, -z' 
 
_cell_length_a     7.1390 
_cell_length_b     9.6189 
_cell_length_c    10.4756 
_cell_angle_alpha  93.767 
_cell_angle_beta  101.546 
_cell_angle_gamma  90.644 
 
_shelx_F_squared_multiplier     1.000 
 
loop_ 
 _refln_index_h 
 _refln_index_k 
 _refln_index_l 
 _refln_F_squared_calc 
 _refln_F_squared_meas 
 _refln_F_squared_sigma 
 _refln_observed_status 
   2   0   0     1757.42     1814.72      6.78 o 
   3   0   0      598.93      616.74      3.56 o 
   4   0   0        7.79        8.02      0.59 o 
   5   0   0        7.36        5.48      0.66 o 
   6   0   0       19.48       18.95      1.90 o 
   7   0   0        7.62        7.02      1.51 o 
   8   0   0        3.97        3.62      1.58 o 
  -8   1   0       39.49       35.12      2.91 o 
  -7   1   0        0.00        0.27      1.04 o 
  -6   1   0       92.61       89.51      2.95 o 
  -5   1   0       24.05       23.08      1.10 o 
  -4   1   0        3.34        3.71      0.63 o 
  -3   1   0       25.13       23.57      0.96 o 
  -2   1   0     1306.63     1244.52      6.44 o 
  -1   1   0      115.83      116.63      1.10 o 
   1   1   0        8.35        8.29      0.25 o 
   2   1   0      512.29      565.50      1.98 o 
   3   1   0      233.10      249.52      1.60 o 
   4   1   0      338.00      333.34      4.19 o 
   5   1   0        8.06        8.29      1.27 o 
   6   1   0       37.21       37.32      2.00 o 
   7   1   0       33.82       36.28      2.74 o 
   8   1   0        4.24        3.73      1.30 o 
  -8   2   0        0.90        0.24      0.99 o 
  -7   2   0       26.26       24.70      2.42 o 
  -6   2   0      168.05      171.01      5.94 o 
  -5   2   0      119.25      121.22      4.02 o 
  -4   2   0       64.56       65.12      2.82 o 
  -3   2   0      462.88      452.52      3.19 o 
  -2   2   0      281.94      276.69      1.85 o 
  -1   2   0      555.98      531.33      2.07 o 
   0   2   0       17.47       23.39      0.47 o 
   1   2   0        5.79        4.23      0.23 o 
   2   2   0        1.53        1.03      0.21 o 
   3   2   0        0.02        0.40      0.16 o 
   4   2   0      403.16      389.94      2.52 o 
   5   2   0       10.89       12.22      0.86 o 
   6   2   0        1.71        1.95      0.82 o 
   7   2   0       10.68        9.72      1.61 o 
   8   2   0        0.06       -0.58      1.36 o 
  -8   3   0        2.70        2.32      1.74 o 
  -7   3   0       38.51       37.93      3.12 o 
  -6   3   0        4.14        3.42      2.23 o 
  -5   3   0        3.25        2.10      0.92 o 
  -4   3   0      118.81      121.15      1.82 o 
  -3   3   0      197.20      195.84      1.98 o 
  -2   3   0       69.94       67.87      1.10 o 
  -1   3   0      525.15      504.10      2.38 o 
   0   3   0        3.96        2.21      0.26 o 
   1   3   0      274.52      242.00      1.65 o 
   2   3   0       11.54       12.17      0.44 o 
   3   3   0       66.79       67.88      1.28 o 
   4   3   0        1.85        2.49      0.39 o 
   5   3   0        0.63        0.46      0.36 o 
   6   3   0       14.33       15.25      1.40 o 
   7   3   0        7.71        7.24      1.26 o 
   8   3   0        1.08        2.54      2.75 o 
  -7   4   0        0.40       -1.09      1.09 o 
  -6   4   0       34.81       38.67      2.63 o 
  -5   4   0       10.05        9.84      1.75 o 
  -4   4   0      132.72      127.32      2.47 o 
  -3   4   0        5.22        3.03      0.39 o 
  -2   4   0      418.44      406.55      3.31 o 
  -1   4   0      683.18      671.89      3.94 o 
   0   4   0        7.44        7.39      0.52 o 
   1   4   0      723.05      761.49      3.46 o 
   2   4   0        1.29        1.72      0.30 o 
   3   4   0       58.32       57.74      1.60 o 
   4   4   0       62.13       58.83      1.47 o 
   5   4   0       41.17       43.66      1.47 o 
   6   4   0        1.06        0.26      0.76 o 
   7   4   0       21.30       16.31      1.65 o 
  -7   5   0        0.02        0.68      1.10 o 
  -6   5   0        3.32        5.30      1.36 o 
  -5   5   0        0.18       -0.89      0.89 o 
  -4   5   0       63.92       67.43      1.49 o 
  -3   5   0      162.67      168.42      2.46 o 
  -2   5   0      128.90      140.75      2.05 o 
  -1   5   0       10.05       11.65      0.63 o 
   0   5   0       56.00       51.71      1.34 o 
   1   5   0      450.31      501.35      3.30 o 
   2   5   0        1.05        1.51      0.30 o 
   3   5   0      125.44      136.53      2.58 o 
   4   5   0       21.09       18.93      1.11 o 
   5   5   0        2.44        2.40      0.59 o 
   6   5   0        1.41        0.28      1.34 o 
   7   5   0        0.81        0.46      1.09 o 
  -7   6   0       15.86       17.38      2.72 o 
  -6   6   0       48.90       58.10      4.16 o 
  -5   6   0      467.77      476.13      7.21 o 
  -4   6   0       94.45       91.91      2.42 o 
  -3   6   0      147.63      146.21      2.43 o 
  -2   6   0        4.01        2.50      0.60 o 
  -1   6   0      227.20      236.07      2.76 o 
   0   6   0        4.24        3.88      0.62 o 
   1   6   0      241.34      258.02      3.31 o 
   2   6   0        1.35        1.64      0.33 o 
   3   6   0      395.34      408.55      3.98 o 
   4   6   0       43.37       43.94      1.72 o 
   5   6   0        6.89        5.55      0.93 o 
   6   6   0        6.99        9.05      1.50 o 
   7   6   0        0.56        0.93      1.90 o 
  -6   7   0        0.65       -0.31      1.09 o 
  -5   7   0      147.11      144.83      5.07 o 
  -4   7   0        2.93        1.19      0.73 o 
  -3   7   0      279.81      286.83      4.32 o 
  -2   7   0        3.35        3.20      0.62 o 
  -1   7   0       28.78       28.57      1.05 o 
   0   7   0       38.58       36.22      1.31 o 
   1   7   0        0.53        0.06      0.33 o 
   2   7   0       85.11       90.99      2.09 o 
   3   7   0       56.72       60.92      2.18 o 
   4   7   0        1.15        1.20      0.57 o 
   5   7   0        4.69        4.84      0.81 o 
   6   7   0        1.50        1.84      1.32 o 
  -6   8   0        5.63        6.74      1.48 o 
  -5   8   0       22.81       27.24      2.77 o 
  -4   8   0        2.80        4.15      0.91 o 
  -3   8   0       99.30       92.24      2.66 o 
  -2   8   0       14.54       13.52      1.54 o 
  -1   8   0        0.45        0.48      1.22 o 
   0   8   0       42.34       44.51      2.69 o 
   1   8   0        3.09        1.30      0.93 o 
   2   8   0        1.89        1.47      0.94 o 
   3   8   0        0.00       -0.49      0.92 o 
   4   8   0        2.55        4.10      1.76 o 
   5   8   0       12.45       13.35      1.54 o 
  -5   9   0       21.04       19.17      3.92 o 
  -4   9   0       36.02       31.95      2.50 o 
  -3   9   0       12.10        8.72      1.53 o 
  -2   9   0       10.33        8.31      1.49 o 
  -1   9   0       46.70       49.51      2.93 o 
   0   9   0      107.90      109.11      4.42 o 
   1   9   0        3.29        3.43      1.43 o 
   2   9   0        0.18        0.76      1.01 o 
   3   9   0       23.47       23.50      2.34 o 
   4   9   0        9.97       12.29      2.21 o 
   5   9   0        6.16        5.94      1.53 o 
  -4  10   0        1.33        2.93      1.20 o 
  -3  10   0        4.69        3.91      1.23 o 
  -2  10   0        0.91        1.56      0.89 o 
  -1  10   0        0.78        3.54      1.25 o 
   0  10   0       37.43       40.57      2.67 o 
   1  10   0       13.14       14.97      1.96 o 
   2  10   0       95.26       98.91      4.69 o 
   3  10   0        7.25        7.20      1.56 o 
   4  10   0        1.97        2.47      1.53 o 
  -2  11   0       15.97       19.78      2.38 o 
  -1  11   0        1.15        1.93      1.21 o 
   0  11   0        7.34       11.18      1.82 o 
   1  11   0        1.06        1.35      1.08 o 
   2  11   0        0.51        0.38      2.22 o 
  -2 -11   1        3.34        0.63      1.12 o 
  -1 -11   1        0.84        0.69      1.11 o 
   0 -11   1        8.09        8.22      1.56 o 
   1 -11   1        0.44       -1.06      1.06 o 
   2 -11   1        0.10       -0.45      1.08 o 
  -4 -10   1       11.88       12.91      1.98 o 
  -3 -10   1        0.40       -1.06      1.06 o 
  -2 -10   1       15.14       12.89      1.92 o 
  -1 -10   1       24.91       29.96      3.05 o 
   0 -10   1       25.78       31.32      2.62 o 
   1 -10   1        8.78        7.56      1.44 o 
   2 -10   1        3.66        4.20      1.22 o 
   3 -10   1        3.91        4.34      1.24 o 
   4 -10   1        4.71        4.73      1.86 o 
  -5  -9   1        1.82        1.24      1.32 o 
  -4  -9   1        2.62        4.16      1.35 o 
  -3  -9   1        0.24        0.11      0.97 o 
  -2  -9   1        2.34        2.73      1.04 o 
  -1  -9   1        0.31       -0.26      1.04 o 
   0  -9   1        7.92        5.78      1.23 o 
   1  -9   1       53.70       59.35      3.17 o 
   2  -9   1       19.55       14.77      1.38 o 
   3  -9   1       62.40       54.99      3.20 o 
   4  -9   1       46.69       45.43      2.92 o 
   5  -9   1        1.81        3.77      1.71 o 
  -6  -8   1        0.76        4.14      1.70 o 
  -5  -8   1        0.95        0.13      0.68 o 
  -4  -8   1       20.71       20.27      1.36 o 
  -3  -8   1        1.05        1.82      0.63 o 
  -2  -8   1        3.73        3.89      0.83 o 
  -1  -8   1        0.05       -0.47      0.66 o 
   0  -8   1       92.62       87.70      2.82 o 
   1  -8   1      125.07      123.04      2.78 o 
   2  -8   1        2.70        3.75      0.73 o 
   3  -8   1       48.84       54.49      3.01 o 
   4  -8   1       16.30       17.67      1.51 o 
   5  -8   1        1.65        0.04      0.94 o 
   6  -8   1        5.71        3.32      1.49 o 
  -6  -7   1       24.83       25.34      3.04 o 
  -5  -7   1       12.09       12.53      1.08 o 
  -4  -7   1        0.00        0.25      0.62 o 
  -3  -7   1       41.69       44.69      1.76 o 
  -2  -7   1        2.70        3.43      0.53 o 
  -1  -7   1        3.13        2.58      0.76 o 
   0  -7   1       52.08       45.95      1.92 o 
   1  -7   1      505.82      502.02      6.20 o 
   2  -7   1       71.18       68.27      2.15 o 
   3  -7   1      971.40      943.48      7.75 o 
   4  -7   1      173.83      169.23      4.13 o 
   5  -7   1       10.29        8.28      1.42 o 
   6  -7   1       29.51       28.48      3.06 o 
  -7  -6   1        9.36        7.42      1.43 o 
  -6  -6   1        6.17        6.70      1.42 o 
  -5  -6   1      119.09      122.61      2.98 o 
  -4  -6   1        1.78        2.50      0.66 o 
  -3  -6   1       77.42       86.72      2.28 o 
  -2  -6   1       24.70       22.56      0.90 o 
  -1  -6   1      222.04      221.60      2.82 o 
   0  -6   1       71.77       72.99      2.23 o 
   1  -6   1       50.45       58.92      2.00 o 
   2  -6   1        7.40        8.47      0.79 o 
   3  -6   1       90.14       86.71      1.91 o 
   4  -6   1        0.22        0.68      0.51 o 
   5  -6   1       13.23       13.34      1.53 o 
   6  -6   1       66.09       68.81      4.63 o 
   7  -6   1       18.48       16.58      2.47 o 
  -7  -5   1        4.46        4.46      1.24 o 
  -6  -5   1        0.68        0.24      0.95 o 
  -5  -5   1        6.26        5.30      0.71 o 
  -4  -5   1        1.28        1.15      0.53 o 
  -3  -5   1      467.87      486.03      4.93 o 
  -2  -5   1       40.01       40.54      1.06 o 
  -1  -5   1       32.17       38.11      1.22 o 
   0  -5   1      583.54      573.12      4.55 o 
   1  -5   1       90.70       82.45      1.75 o 
   2  -5   1      600.85      598.23      4.24 o 
   3  -5   1       95.06       96.65      1.83 o 
   4  -5   1       12.64       13.13      0.88 o 
   5  -5   1       20.07       22.51      1.96 o 
   6  -5   1       11.71       12.20      1.69 o 
   7  -5   1        2.26        1.94      1.09 o 
  -7  -4   1        2.91        2.06      1.15 o 
  -6  -4   1       18.41       18.47      1.59 o 
  -5  -4   1       11.19       10.82      0.80 o 
  -4  -4   1        0.82        0.90      0.54 o 
  -3  -4   1       81.96       78.18      1.67 o 
  -2  -4   1      186.29      180.43      1.70 o 
  -1  -4   1      155.03      161.68      2.02 o 
   0  -4   1       33.57       32.69      1.02 o 
   1  -4   1      416.93      412.07      3.26 o 
   2  -4   1      291.17      297.84      2.38 o 
   3  -4   1      150.91      147.37      2.39 o 
   4  -4   1        3.41        3.87      0.56 o 
   5  -4   1       54.80       49.63      2.73 o 
   6  -4   1        1.14       -0.05      0.96 o 
   7  -4   1        0.44       -0.16      0.96 o 
  -8  -3   1        4.78        3.52      2.45 o 
  -7  -3   1        0.01       -0.05      0.96 o 
  -6  -3   1       23.16       22.23      1.84 o 
  -5  -3   1        1.58        1.67      0.50 o 
  -4  -3   1       52.05       47.23      1.29 o 
  -3  -3   1        0.67        0.72      0.23 o 
  -2  -3   1      400.60      404.72      2.53 o 
  -1  -3   1     1458.78     1395.28      8.66 o 
   0  -3   1      431.61      417.11      2.42 o 
   1  -3   1      822.29      822.13      3.41 o 
   2  -3   1      140.47      142.93      1.34 o 
   3  -3   1        0.08        0.10      0.30 o 
   4  -3   1      402.57      409.33      4.94 o 
   5  -3   1        7.29        5.40      1.57 o 
   6  -3   1        3.38        4.08      1.09 o 
   7  -3   1        6.09       10.46      1.75 o 
   8  -3   1        6.95        8.05      2.04 o 
  -8  -2   1        0.63        1.88      1.09 o 
  -7  -2   1        7.49        6.54      1.51 o 
  -6  -2   1        9.41        8.86      1.16 o 
  -5  -2   1       12.35       12.66      0.80 o 
  -4  -2   1      242.88      247.84      2.35 o 
  -3  -2   1       51.37       44.34      0.97 o 
  -2  -2   1      201.09      206.35      1.76 o 
  -1  -2   1       33.55       31.09      0.60 o 
   0  -2   1     1820.20     1660.53      5.78 o 
   1  -2   1        0.83        1.33      0.20 o 
   2  -2   1      115.29      109.96      1.43 o 
   3  -2   1      298.95      280.99      2.71 o 
   4  -2   1      349.31      359.24      6.24 o 
   5  -2   1        0.08        1.21      1.40 o 
   6  -2   1      109.91      115.84      4.43 o 
   7  -2   1       12.92       15.11      1.95 o 
   8  -2   1        1.41        0.92      1.11 o 
  -8  -1   1        5.60        3.17      1.31 o 
  -7  -1   1       14.19       13.79      1.78 o 
  -6  -1   1       17.54       15.46      2.14 o 
  -5  -1   1      252.57      246.61      3.12 o 
  -4  -1   1      301.91      329.53      2.91 o 
  -3  -1   1      178.62      178.37      1.95 o 
  -2  -1   1    27394.97    26790.56     90.59 o 
  -1  -1   1      288.93      290.26      1.90 o 
   1  -1   1     2118.16     1972.39      4.88 o 
   2  -1   1      190.62      167.77      1.71 o 
   3  -1   1      298.27      288.30      4.52 o 
   4  -1   1      244.43      243.56      2.44 o 
   5  -1   1       39.27       41.79      1.79 o 
   6  -1   1       17.60       20.71      2.00 o 
   7  -1   1       89.43       90.80      4.35 o 
   8  -1   1        0.08        1.24      1.20 o 
  -8   0   1       15.16       12.11      1.86 o 
  -7   0   1        5.97        5.35      1.41 o 
  -6   0   1        0.92        0.33      0.89 o 
  -5   0   1       21.67       23.60      1.47 o 
  -4   0   1        6.47        3.84      0.75 o 
  -3   0   1      921.69      915.64      3.84 o 
  -2   0   1     8942.82     9155.39     22.78 o 
  -1   0   1       12.55       15.69      0.82 o 
   1   0   1      584.97      563.77      1.90 o 
   2   0   1       56.81       60.27      0.63 o 
   3   0   1       26.41       27.56      0.75 o 
   4   0   1      188.41      192.34      2.39 o 
   5   0   1      154.21      161.17      3.59 o 
   6   0   1        5.25        4.79      1.24 o 
   7   0   1        0.22        0.70      1.59 o 
   8   0   1        0.86        1.64      1.21 o 
  -8   1   1       40.66       42.29      3.20 o 
  -7   1   1       14.07       18.27      2.25 o 
  -6   1   1       75.54       78.89      2.94 o 
  -5   1   1        3.17        2.99      0.56 o 
  -4   1   1        2.95        2.77      0.77 o 
  -3   1   1      604.67      599.52      3.24 o 
  -2   1   1      399.13      390.99      2.42 o 
  -1   1   1      145.17      146.77      1.20 o 
   1   1   1     1176.03     1150.87      3.62 o 
   2   1   1       20.37       21.01      0.37 o 
   3   1   1       41.56       40.09      0.70 o 
   4   1   1        1.53        1.38      0.26 o 
   5   1   1       97.28       96.81      2.20 o 
   6   1   1       24.38       24.74      1.69 o 
   7   1   1        0.19        1.35      1.45 o 
   8   1   1        1.33       -1.10      1.18 o 
  -8   2   1        0.87       -0.16      1.07 o 
  -7   2   1        2.60        2.37      1.16 o 
  -6   2   1       48.03       50.01      2.35 o 
  -5   2   1       41.50       41.91      1.63 o 
  -4   2   1       43.92       44.82      0.96 o 
  -3   2   1      165.96      157.22      1.88 o 
  -2   2   1        5.45        4.70      0.35 o 
  -1   2   1       59.00       60.50      1.39 o 
   0   2   1      781.14      744.74      3.07 o 
   1   2   1     2170.03     2134.11      5.57 o 
   2   2   1      798.69      785.03      3.38 o 
   3   2   1       56.77       55.14      0.95 o 
   4   2   1      206.68      208.22      1.99 o 
   5   2   1       12.35       11.13      0.61 o 
   6   2   1       16.59       16.50      1.73 o 
   7   2   1        0.82       -0.71      1.05 o 
   8   2   1        0.84        0.57      1.55 o 
  -8   3   1        4.97        4.21      1.42 o 
  -7   3   1       14.78       16.43      2.69 o 
  -6   3   1       50.03       54.12      3.01 o 
  -5   3   1       73.88       75.80      1.90 o 
  -4   3   1       14.42       14.94      0.68 o 
  -3   3   1      226.12      219.09      2.32 o 
  -2   3   1        6.32        6.42      0.42 o 
  -1   3   1       78.44       60.31      1.01 o 
   0   3   1       72.34       63.32      1.26 o 
   1   3   1      100.44       99.82      1.10 o 
   2   3   1       33.38       34.29      0.76 o 
   3   3   1      164.14      175.87      2.15 o 
   4   3   1        8.09        8.48      0.56 o 
   5   3   1       47.88       50.84      1.41 o 
   6   3   1        8.99        8.09      1.08 o 
   7   3   1       33.48       28.26      2.69 o 
  -8   4   1        0.15       -1.16      1.20 o 
  -7   4   1        1.06        0.32      1.01 o 
  -6   4   1        0.22        1.07      1.11 o 
  -5   4   1        3.42        2.82      0.52 o 
  -4   4   1      249.19      244.85      2.88 o 
  -3   4   1       10.42       13.58      0.72 o 
  -2   4   1      244.29      239.36      2.34 o 
  -1   4   1     3049.22     3216.28      8.78 o 
   0   4   1        1.58        1.71      0.72 o 
   1   4   1      664.40      717.66      3.51 o 
   2   4   1      374.58      364.29      2.87 o 
   3   4   1       80.44       74.98      1.62 o 
   4   4   1       51.63       51.72      1.60 o 
   5   4   1        0.59        0.14      0.50 o 
   6   4   1        0.94        0.12      0.73 o 
   7   4   1       25.23       25.29      2.00 o 
  -7   5   1       91.65       94.38      5.72 o 
  -6   5   1        2.01        2.76      0.91 o 
  -5   5   1       72.99       71.03      2.15 o 
  -4   5   1       20.71       16.81      0.87 o 
  -3   5   1      203.65      214.59      2.84 o 
  -2   5   1       13.30       10.61      0.65 o 
  -1   5   1       67.47       86.86      1.56 o 
   0   5   1       41.98       31.55      2.40 o 
   1   5   1     1138.08     1235.63      5.86 o 
   2   5   1       97.71      104.54      1.54 o 
   3   5   1       66.78       70.93      2.59 o 
   4   5   1       35.39       37.01      1.68 o 
   5   5   1        7.29        9.17      0.95 o 
   6   5   1        0.00       -0.93      0.93 o 
   7   5   1        0.34        0.04      1.09 o 
  -7   6   1      165.19      177.82      9.59 o 
  -6   6   1       21.33       29.03      3.00 o 
  -5   6   1      193.49      202.16      3.74 o 
  -4   6   1        0.43       -0.09      0.43 o 
  -3   6   1        2.96        4.00      0.50 o 
  -2   6   1       14.91       12.22      0.81 o 
  -1   6   1       96.76       88.51      1.84 o 
   0   6   1       14.70       15.34      1.32 o 
   1   6   1       21.01       21.61      0.86 o 
   2   6   1        4.95        5.57      0.46 o 
   3   6   1        0.67        0.00      0.43 o 
   4   6   1       15.78       19.73      1.35 o 
   5   6   1        0.07       -0.06      0.90 o 
   6   6   1        0.53        2.65      1.14 o 
  -6   7   1        1.62        0.98      1.03 o 
  -5   7   1      106.37      106.19      7.79 o 
  -4   7   1       23.81       25.80      1.65 o 
  -3   7   1       39.96       41.13      2.36 o 
  -2   7   1        3.70        2.51      0.58 o 
  -1   7   1        2.99        2.46      0.49 o 
   0   7   1       62.66       60.98      2.14 o 
   1   7   1       27.13       29.80      1.07 o 
   2   7   1        5.95        6.24      0.67 o 
   3   7   1        0.36        0.58      0.57 o 
   4   7   1        3.84        5.46      0.96 o 
   5   7   1        2.96        2.48      0.81 o 
   6   7   1        1.10       -0.26      1.23 o 
  -6   8   1        5.25        4.95      1.87 o 
  -5   8   1        4.87        0.16      1.54 o 
  -4   8   1        1.33        1.51      1.64 o 
  -3   8   1      108.61      112.61      3.48 o 
  -2   8   1       17.14       16.81      1.64 o 
  -1   8   1        0.23        0.93      0.92 o 
   0   8   1        1.19        2.00      0.78 o 
   1   8   1       95.63      101.53      3.81 o 
   2   8   1      122.66      129.99      3.73 o 
   3   8   1       68.60       67.34      3.54 o 
   4   8   1        0.01        0.32      1.14 o 
   5   8   1        2.41        1.84      0.93 o 
  -5   9   1        3.44        0.88      1.85 o 
  -4   9   1        2.14        1.04      1.06 o 
  -3   9   1        2.89        2.60      1.74 o 
  -2   9   1        1.64        0.72      1.03 o 
  -1   9   1       18.95       21.69      2.57 o 
   0   9   1      208.02      205.90      5.07 o 
   1   9   1       18.90       22.16      1.77 o 
   2   9   1        1.32       -0.01      0.97 o 
   3   9   1       28.57       33.03      2.74 o 
   4   9   1        6.17        4.41      1.73 o 
  -4  10   1        4.43        5.21      1.20 o 
  -3  10   1       19.88       15.48      1.92 o 
  -2  10   1        1.02        1.55      1.03 o 
  -1  10   1        0.00        0.37      0.92 o 
   0  10   1        0.12        1.80      0.91 o 
   1  10   1       17.27       16.89      2.11 o 
   2  10   1       18.26       15.48      3.16 o 
   3  10   1        0.06       -0.63      1.39 o 
  -2  11   1        0.86        2.01      1.08 o 
  -1  11   1        3.39        5.60      1.17 o 
   0  11   1        1.09        1.14      1.46 o 
   1  11   1       12.52       13.03      1.98 o 
   2  11   1       13.03        7.63      1.60 o 
  -2 -11   2        0.25        1.28      1.02 o 
  -1 -11   2        5.77        7.97      1.73 o 
   0 -11   2        0.44        0.26      1.27 o 
   1 -11   2        1.30        1.11      1.29 o 
   2 -11   2       15.73       17.12      2.47 o 
  -4 -10   2        0.02       -0.40      1.41 o 
  -3 -10   2       10.31       10.56      1.95 o 
  -2 -10   2        0.13       -1.91      1.91 o 
  -1 -10   2        7.69        8.98      1.62 o 
   0 -10   2       23.08       25.39      2.37 o 
   1 -10   2       17.77       14.17      1.59 o 
   2 -10   2       15.04       14.03      1.86 o 
   3 -10   2        8.87        9.12      2.30 o 
   4 -10   2        0.15       -1.41      1.41 o 
  -5  -9   2        3.51        4.02      2.18 o 
  -4  -9   2        0.47        0.96      0.93 o 
  -3  -9   2       15.28       14.42      1.61 o 
  -2  -9   2       15.81       15.11      1.94 o 
  -1  -9   2       38.59       30.73      2.46 o 
   0  -9   2        4.04        4.59      1.20 o 
   1  -9   2       36.66       35.75      2.50 o 
   2  -9   2        2.17        1.92      0.78 o 
   3  -9   2       14.40       13.00      1.67 o 
   4  -9   2        7.03        6.52      1.29 o 
   5  -9   2        0.03       -1.82      1.82 o 
  -6  -8   2        0.27        0.45      1.16 o 
  -5  -8   2        0.48        0.32      0.73 o 
  -4  -8   2        0.17        0.87      1.00 o 
  -3  -8   2        1.02        0.88      0.60 o 
  -2  -8   2        1.59        1.45      0.66 o 
  -1  -8   2      507.79      516.79      6.61 o 
   0  -8   2       20.35       18.17      1.63 o 
   1  -8   2     1472.73     1478.39     11.74 o 
   2  -8   2       52.20       52.46      1.87 o 
   3  -8   2        6.62        5.12      0.86 o 
   4  -8   2       50.41       47.03      2.19 o 
   5  -8   2        0.44       -0.70      1.03 o 
  -6  -7   2        7.32        8.24      1.51 o 
  -5  -7   2       35.78       32.53      1.75 o 
  -4  -7   2        6.91        6.87      1.12 o 
  -3  -7   2       18.22       22.64      1.33 o 
  -2  -7   2        0.02        0.34      0.49 o 
  -1  -7   2        1.15        2.18      0.63 o 
   0  -7   2        3.37        1.97      0.68 o 
   1  -7   2       54.19       52.18      2.12 o 
   2  -7   2       40.97       41.62      1.57 o 
   3  -7   2       21.90       21.78      1.41 o 
   4  -7   2       76.16       79.58      2.65 o 
   5  -7   2      108.53      108.16      5.53 o 
   6  -7   2       10.35        6.60      4.72 o 
  -7  -6   2        8.67        8.12      2.24 o 
  -6  -6   2       13.15       13.41      1.48 o 
  -5  -6   2       98.31      103.78      2.81 o 
  -4  -6   2        0.62        1.49      0.62 o 
  -3  -6   2       12.84       13.25      1.51 o 
  -2  -6   2      322.22      317.35      4.82 o 
  -1  -6   2      196.87      192.23      5.09 o 
   0  -6   2      274.67      267.38      4.29 o 
   1  -6   2        0.25        0.00      0.33 o 
   2  -6   2       16.77       14.75      0.85 o 
   3  -6   2       14.68       14.99      0.92 o 
   4  -6   2      105.67       97.04      2.45 o 
   5  -6   2        0.98       -0.88      0.88 o 
   6  -6   2        1.53        1.47      1.66 o 
  -7  -5   2        0.00        1.02      1.15 o 
  -6  -5   2       12.22       15.55      1.56 o 
  -5  -5   2        3.61        2.55      0.69 o 
  -4  -5   2        0.76        1.42      0.63 o 
  -3  -5   2       22.31       21.85      0.85 o 
  -2  -5   2       43.06       40.31      0.96 o 
  -1  -5   2       50.71       42.29      1.51 o 
   0  -5   2       45.12       46.39      1.57 o 
   1  -5   2        0.90        0.67      0.37 o 
   2  -5   2       14.26       15.07      0.71 o 
   3  -5   2       50.41       50.22      1.62 o 
   4  -5   2        0.12        0.05      0.58 o 
   5  -5   2       27.63       24.84      2.08 o 
   6  -5   2       16.06       14.66      1.81 o 
   7  -5   2        1.73        0.96      1.44 o 
  -8  -4   2        1.49        4.49      1.71 o 
  -7  -4   2        9.31       10.47      1.69 o 
  -6  -4   2        2.14        1.53      0.72 o 
  -5  -4   2        0.27        0.93      0.47 o 
  -4  -4   2        2.53        3.31      0.52 o 
  -3  -4   2      156.82      142.53      2.32 o 
  -2  -4   2        4.48        4.45      0.47 o 
  -1  -4   2       52.40       48.06      1.29 o 
   0  -4   2      411.74      401.24      4.38 o 
   1  -4   2       86.76       77.25      1.36 o 
   2  -4   2      613.78      672.10      3.87 o 
   3  -4   2       45.46       44.20      1.60 o 
   4  -4   2        5.07        5.97      0.83 o 
   5  -4   2        0.46        1.03      0.95 o 
   6  -4   2       20.63       17.19      2.70 o 
   7  -4   2        1.00        2.02      1.17 o 
  -8  -3   2        0.01        1.58      1.94 o 
  -7  -3   2       22.36       18.21      2.67 o 
  -6  -3   2        1.86        2.00      0.69 o 
  -5  -3   2        0.69        1.12      0.51 o 
  -4  -3   2       12.36       10.80      0.62 o 
  -3  -3   2      132.30      127.65      1.91 o 
  -2  -3   2       16.64       18.08      0.66 o 
  -1  -3   2      104.14      110.09      1.62 o 
   0  -3   2      426.55      437.98      3.47 o 
   1  -3   2      370.87      381.09      3.49 o 
   2  -3   2      500.33      577.40      3.60 o 
   3  -3   2       22.60       23.61      1.13 o 
   4  -3   2       19.97       24.96      1.06 o 
   5  -3   2       21.02       22.18      1.93 o 
   6  -3   2        0.23       -0.84      1.04 o 
   7  -3   2        0.50       -1.28      1.30 o 
  -8  -2   2       10.75        7.47      2.11 o 
  -7  -2   2       10.16       12.63      1.74 o 
  -6  -2   2      172.12      163.63      4.05 o 
  -5  -2   2       46.89       41.67      1.96 o 
  -4  -2   2     3136.04     3196.81     13.80 o 
  -3  -2   2      571.63      541.85      4.37 o 
  -2  -2   2      223.04      209.10      2.16 o 
  -1  -2   2     1022.72      961.11      4.82 o 
   0  -2   2      119.45      135.04      1.28 o 
   1  -2   2       67.41       77.51      1.07 o 
   2  -2   2     2198.92     2195.84     10.02 o 
   3  -2   2       26.31       28.48      1.24 o 
   4  -2   2      475.89      489.28      3.62 o 
   5  -2   2      192.29      191.76      5.33 o 
   6  -2   2        0.75        1.83      1.15 o 
   7  -2   2       31.55       34.21      2.79 o 
  -8  -1   2        1.32        0.46      1.04 o 
  -7  -1   2        9.42        9.63      1.48 o 
  -6  -1   2       15.85       16.36      1.40 o 
  -5  -1   2      140.27      135.01      2.24 o 
  -4  -1   2     3847.68     3857.02     13.79 o 
  -3  -1   2      294.23      297.32      3.47 o 
  -2  -1   2     1390.64     1434.70      6.73 o 
  -1  -1   2     1507.32     1520.76      7.46 o 
   0  -1   2      368.35      363.37      1.75 o 
   1  -1   2     1201.31     1120.74      4.45 o 
   2  -1   2       27.47       27.32      0.70 o 
   3  -1   2      308.11      315.23      2.71 o 
   4  -1   2      236.60      236.25      2.39 o 
   5  -1   2       23.42       25.74      1.03 o 
   6  -1   2       14.99       15.83      1.94 o 
   7  -1   2        3.58        3.52      1.63 o 
   8  -1   2        7.28       10.50      1.88 o 
  -8   0   2        7.28        4.26      1.34 o 
  -7   0   2        4.58        6.11      3.31 o 
  -6   0   2        7.87        5.31      0.91 o 
  -5   0   2       69.48       65.83      1.86 o 
  -4   0   2        2.99        4.16      0.52 o 
  -3   0   2      290.38      284.40      3.29 o 
  -2   0   2      610.06      636.47      5.39 o 
  -1   0   2     1243.12     1231.95      3.89 o 
   0   0   2      103.12      101.45      1.01 o 
   1   0   2     1457.12     1344.29      3.94 o 
   2   0   2      658.74      647.92      3.34 o 
   3   0   2      405.87      407.99      2.88 o 
   4   0   2       39.05       36.33      0.88 o 
   5   0   2        0.04        0.35      0.69 o 
   6   0   2       20.43       21.88      2.20 o 
   7   0   2        0.06       -1.36      1.36 o 
   8   0   2        9.05       11.03      1.91 o 
  -8   1   2        1.87        2.76      1.20 o 
  -7   1   2        2.16        2.51      0.85 o 
  -6   1   2        1.38       -0.60      0.76 o 
  -5   1   2       23.76       22.16      0.80 o 
  -4   1   2      134.78      141.06      2.27 o 
  -3   1   2      213.12      211.90      2.39 o 
  -2   1   2      219.81      210.85      1.86 o 
  -1   1   2     1966.92     1907.80      6.19 o 
   0   1   2     2322.93     2201.23     10.60 o 
   1   1   2     2518.55     2438.40      6.40 o 
   2   1   2      159.72      157.05      1.67 o 
   3   1   2       48.33       48.83      0.94 o 
   4   1   2       51.42       51.06      1.05 o 
   5   1   2       12.36       11.68      1.16 o 
   6   1   2        0.27        2.19      1.05 o 
   7   1   2        3.24        4.03      1.21 o 
  -8   2   2        0.21       -0.84      0.96 o 
  -7   2   2        2.46        2.09      0.84 o 
  -6   2   2       22.60       19.17      1.63 o 
  -5   2   2        3.84        3.92      0.47 o 
  -4   2   2      120.12      116.53      2.09 o 
  -3   2   2       23.16       23.44      0.89 o 
  -2   2   2        0.28        0.73      0.30 o 
  -1   2   2      109.31      104.81      1.39 o 
   0   2   2      155.24      154.65      1.23 o 
   1   2   2     2499.87     2500.11      7.93 o 
   2   2   2       37.82       39.24      0.78 o 
   3   2   2      458.64      446.97      2.79 o 
   4   2   2        7.96        7.45      0.54 o 
   5   2   2        7.97        9.60      0.70 o 
   6   2   2       40.49       42.05      2.49 o 
   7   2   2        1.80        2.41      1.31 o 
  -8   3   2        0.72        1.65      1.09 o 
  -7   3   2        0.98        1.51      0.87 o 
  -6   3   2      181.89      183.31      4.53 o 
  -5   3   2        2.90        3.35      0.56 o 
  -4   3   2       28.78       29.59      2.38 o 
  -3   3   2      892.70      931.97      6.73 o 
  -2   3   2       34.38       30.47      1.04 o 
  -1   3   2      704.45      708.88      3.93 o 
   0   3   2      340.13      333.41      3.31 o 
   1   3   2        0.05        0.17      0.24 o 
   2   3   2      112.55      113.08      1.63 o 
   3   3   2       11.75        9.12      0.53 o 
   4   3   2        8.35        8.04      0.61 o 
   5   3   2      266.02      275.46      3.79 o 
   6   3   2       32.90       30.69      2.01 o 
   7   3   2       30.24       27.33      2.53 o 
  -8   4   2        0.99       -0.53      1.12 o 
  -7   4   2        7.50        7.03      1.18 o 
  -6   4   2       57.66       62.87      3.24 o 
  -5   4   2       52.67       55.31      1.93 o 
  -4   4   2      120.37      117.73      2.48 o 
  -3   4   2      301.93      339.15      3.88 o 
  -2   4   2      215.68      207.97      3.47 o 
  -1   4   2     1288.20     1425.69      6.84 o 
   0   4   2      104.03      103.49      2.00 o 
   1   4   2       55.08       50.42      0.96 o 
   2   4   2      246.79      242.13      2.65 o 
   3   4   2       58.74       56.62      1.33 o 
   4   4   2       12.07       13.37      1.04 o 
   5   4   2        0.52        0.37      0.59 o 
   6   4   2       19.52       16.20      1.60 o 
   7   4   2        5.67        6.39      1.47 o 
  -7   5   2      114.28      130.57      5.07 o 
  -6   5   2       16.20       17.89      2.13 o 
  -5   5   2        1.43        0.38      0.50 o 
  -4   5   2       17.78       16.46      0.97 o 
  -3   5   2       66.11       66.07      1.64 o 
  -2   5   2       41.90       43.10      1.30 o 
  -1   5   2       79.81       90.36      1.75 o 
   0   5   2      530.85      520.50      7.48 o 
   1   5   2       49.60       58.16      1.48 o 
   2   5   2       32.09       33.16      1.19 o 
   3   5   2        1.03        1.50      0.32 o 
   4   5   2        0.14        1.14      0.62 o 
   5   5   2        3.15        4.20      0.80 o 
   6   5   2        0.12        0.48      0.94 o 
   7   5   2        0.97        2.01      1.41 o 
  -7   6   2       38.48       38.83      5.39 o 
  -6   6   2        0.01        2.24      2.07 o 
  -5   6   2       10.09       10.34      1.11 o 
  -4   6   2       10.99       11.50      0.82 o 
  -3   6   2        0.59        1.10      0.40 o 
  -2   6   2      266.33      276.69      3.28 o 
  -1   6   2      115.63      136.27      3.96 o 
   0   6   2       48.93       50.02      2.14 o 
   1   6   2        0.55        0.48      0.37 o 
   2   6   2        0.52        0.81      0.43 o 
   3   6   2       13.31       15.78      0.97 o 
   4   6   2       12.37       13.56      1.15 o 
   5   6   2        3.35        2.43      0.76 o 
   6   6   2        7.72        8.57      2.73 o 
  -6   7   2        4.11        6.13      1.56 o 
  -5   7   2        8.21        9.89      1.10 o 
  -4   7   2       20.01       17.00      1.37 o 
  -3   7   2        8.33        8.59      0.86 o 
  -2   7   2        1.46        2.37      0.76 o 
  -1   7   2       68.94       74.00      3.20 o 
   0   7   2       45.94       45.37      2.20 o 
   1   7   2      127.50      121.73      3.52 o 
   2   7   2        0.52        0.86      0.57 o 
   3   7   2        1.28        0.74      0.58 o 
   4   7   2        1.45        0.84      0.78 o 
   5   7   2        3.68        3.29      1.30 o 
   6   7   2       35.44       37.66      3.71 o 
  -6   8   2        1.56       -2.15      2.15 o 
  -5   8   2        4.16        5.32      2.26 o 
  -4   8   2        0.16       -0.36      0.79 o 
  -3   8   2        1.32        1.66      0.82 o 
  -2   8   2      111.17       98.01      3.90 o 
  -1   8   2      118.17      114.50      3.68 o 
   0   8   2       83.32       86.37      3.20 o 
   1   8   2      187.83      184.80      4.62 o 
   2   8   2       39.02       39.97      2.22 o 
   3   8   2        0.04       -0.37      1.37 o 
   4   8   2        8.58        8.24      2.49 o 
   5   8   2        3.75        3.22      1.16 o 
  -5   9   2        5.02        0.81      1.99 o 
  -4   9   2        2.02        2.96      1.06 o 
  -3   9   2       34.30       38.33      2.29 o 
  -2   9   2       25.99       20.46      2.03 o 
  -1   9   2       15.56       14.30      1.51 o 
   0   9   2       30.41       22.74      1.83 o 
   1   9   2        0.80        0.25      0.94 o 
   2   9   2       19.79       20.24      2.14 o 
   3   9   2        0.57        0.35      1.01 o 
   4   9   2        0.60        1.06      1.05 o 
  -4  10   2        0.18        0.76      1.02 o 
  -3  10   2       26.55       30.52      2.68 o 
  -2  10   2        0.91        1.07      1.03 o 
  -1  10   2        8.47       10.31      1.79 o 
   0  10   2       44.12       41.22      5.09 o 
   1  10   2       15.11       16.76      2.78 o 
   2  10   2       11.50       10.08      1.75 o 
   3  10   2       19.03       17.68      2.18 o 
  -2  11   2        8.04        5.76      1.24 o 
  -1  11   2        0.98        1.71      1.42 o 
   0  11   2        2.91        2.52      1.17 o 
   1  11   2       22.65       30.62      2.92 o 
  -2 -11   3        1.75        0.99      1.14 o 
  -1 -11   3       11.01       12.50      1.95 o 
   0 -11   3       22.78       20.80      2.25 o 
   1 -11   3       15.75       15.85      2.07 o 
  -4 -10   3        6.04        9.00      1.50 o 
  -3 -10   3       30.81       27.89      2.83 o 
  -2 -10   3        0.00       -0.86      1.09 o 
  -1 -10   3       33.28       40.70      2.98 o 
   0 -10   3        2.21        0.80      0.99 o 
   1 -10   3       24.85       24.11      1.99 o 
   2 -10   3        0.22        0.97      0.92 o 
   3 -10   3        0.26        1.32      0.94 o 
  -5  -9   3        0.85        1.36      1.11 o 
  -4  -9   3        2.58        4.60      1.33 o 
  -3  -9   3      118.45      115.55      4.32 o 
  -2  -9   3        2.24        4.36      0.93 o 
  -1  -9   3      458.96      472.39      6.92 o 
   0  -9   3       32.87       30.93      1.98 o 
   1  -9   3       21.55       22.02      1.68 o 
   2  -9   3       17.44       15.33      1.20 o 
   3  -9   3        6.06        6.38      1.02 o 
   4  -9   3        6.05        6.70      1.43 o 
  -6  -8   3        3.83        2.36      0.91 o 
  -5  -8   3        2.25        1.78      0.77 o 
  -4  -8   3        6.58        8.91      1.02 o 
  -3  -8   3       59.70       64.28      2.63 o 
  -2  -8   3       22.96       23.52      2.29 o 
  -1  -8   3      226.40      238.82      4.67 o 
   0  -8   3       42.83       42.49      2.19 o 
   1  -8   3        4.82        4.45      0.87 o 
   2  -8   3       77.88       70.14      2.23 o 
   3  -8   3       60.43       63.52      2.50 o 
   4  -8   3       35.57       36.35      2.25 o 
   5  -8   3       15.62       16.55      3.10 o 
  -6  -7   3        0.38        1.99      1.36 o 
  -5  -7   3       10.81       10.17      1.16 o 
  -4  -7   3        2.10        1.54      0.83 o 
  -3  -7   3        4.45        5.29      0.94 o 
  -2  -7   3       88.07       86.86      2.77 o 
  -1  -7   3        4.08        3.73      0.70 o 
   0  -7   3       19.22       19.44      1.32 o 
   1  -7   3      112.70      106.23      2.81 o 
   2  -7   3      280.78      264.80      3.99 o 
   3  -7   3       32.12       28.85      1.63 o 
   4  -7   3        0.53        1.94      0.81 o 
   5  -7   3       13.75       10.14      1.90 o 
   6  -7   3        1.36       -0.44      1.50 o 
  -7  -6   3        0.07       -0.61      1.08 o 
  -6  -6   3       12.64       11.99      1.45 o 
  -5  -6   3        3.56        4.37      0.87 o 
  -4  -6   3       39.78       41.82      2.00 o 
  -3  -6   3       25.32       23.10      1.20 o 
  -2  -6   3       75.68       75.06      2.25 o 
  -1  -6   3       13.77       11.11      0.96 o 
   0  -6   3       73.66       69.78      2.34 o 
   1  -6   3      277.77      268.68      3.50 o 
   2  -6   3       28.73       29.54      1.23 o 
   3  -6   3       10.92        9.19      1.67 o 
   4  -6   3       71.79       66.13      2.37 o 
   5  -6   3        5.03        8.54      2.21 o 
   6  -6   3       12.16        8.46      1.97 o 
  -7  -5   3        0.88        2.31      1.09 o 
  -6  -5   3        5.77        7.32      1.21 o 
  -5  -5   3       55.81       59.14      3.13 o 
  -4  -5   3       33.51       34.05      1.47 o 
  -3  -5   3        0.01       -0.05      0.50 o 
  -2  -5   3      289.96      284.97      3.01 o 
  -1  -5   3       30.30       31.01      1.39 o 
   0  -5   3        1.76        0.83      0.55 o 
   1  -5   3        9.58       13.92      0.83 o 
   2  -5   3       63.54       65.77      1.90 o 
   3  -5   3        8.57        7.82      1.01 o 
   4  -5   3        4.74        4.50      0.97 o 
   5  -5   3       19.27       20.13      3.22 o 
   6  -5   3        7.77        9.23      1.60 o 
   7  -5   3       11.72       11.03      1.85 o 
  -8  -4   3        0.18       -0.95      1.48 o 
  -7  -4   3        2.22        0.44      1.58 o 
  -6  -4   3       20.57       22.35      1.81 o 
  -5  -4   3        0.02        0.62      0.58 o 
  -4  -4   3        2.31        1.86      0.48 o 
  -3  -4   3       57.92       56.97      1.92 o 
  -2  -4   3      374.71      374.43      7.32 o 
  -1  -4   3      405.78      395.61      3.46 o 
   0  -4   3     2047.75     2207.76      9.00 o 
   1  -4   3        0.15        0.56      0.42 o 
   2  -4   3        0.43        2.02      0.49 o 
   3  -4   3       79.40       70.56      3.14 o 
   4  -4   3       82.56       82.31      2.62 o 
   5  -4   3       32.50       33.14      2.48 o 
   6  -4   3        2.41        3.36      1.20 o 
   7  -4   3       28.26       28.54      2.69 o 
  -8  -3   3       35.58       23.21      3.27 o 
  -7  -3   3        0.20        1.01      1.05 o 
  -6  -3   3      281.19      271.58      6.00 o 
  -5  -3   3        0.70        0.77      0.41 o 
  -4  -3   3       23.05       19.44      0.77 o 
  -3  -3   3      109.95      108.93      3.74 o 
  -2  -3   3      137.77      139.35      1.97 o 
  -1  -3   3      171.33      171.84      2.28 o 
   0  -3   3      537.12      575.41      4.44 o 
   1  -3   3       32.09       30.01      1.03 o 
   2  -3   3     1270.68     1384.66      6.80 o 
   3  -3   3      334.02      369.83      5.48 o 
   4  -3   3       35.81       38.18      3.25 o 
   5  -3   3       63.84       67.24      3.37 o 
   6  -3   3       17.30       20.64      2.15 o 
   7  -3   3       14.45       15.95      2.07 o 
  -8  -2   3       38.32       31.41      3.61 o 
  -7  -2   3        1.70        1.24      0.93 o 
  -6  -2   3     1071.77     1028.05     11.20 o 
  -5  -2   3        0.89        1.53      0.75 o 
  -4  -2   3      153.97      163.83      4.09 o 
  -3  -2   3      899.61      916.22      5.93 o 
  -2  -2   3      177.35      183.32      2.30 o 
  -1  -2   3      113.16       99.26      1.44 o 
   0  -2   3     1090.61     1050.32      4.72 o 
   1  -2   3      151.08      150.42      2.31 o 
   2  -2   3      427.58      464.01      3.55 o 
   3  -2   3      140.79      152.84      1.78 o 
   4  -2   3        4.43        3.63      0.31 o 
   5  -2   3        9.34        9.67      1.90 o 
   6  -2   3       22.95       28.05      2.43 o 
   7  -2   3        2.24        1.58      1.50 o 
  -8  -1   3        7.16        7.99      2.07 o 
  -7  -1   3        6.67        6.56      1.05 o 
  -6  -1   3       24.14       19.25      1.94 o 
  -5  -1   3        0.10        0.33      0.64 o 
  -4  -1   3      597.19      642.41      7.17 o 
  -3  -1   3       61.03       74.11      2.77 o 
  -2  -1   3      395.32      391.99      5.45 o 
  -1  -1   3        3.00        0.86      0.28 o 
   0  -1   3      140.18      150.00      1.45 o 
   1  -1   3      796.13      829.91      4.38 o 
   2  -1   3      164.74      183.00      2.05 o 
   3  -1   3      148.61      155.56      1.87 o 
   4  -1   3       23.71       24.16      0.80 o 
   5  -1   3        0.47        2.39      1.11 o 
   6  -1   3       28.73       31.83      2.53 o 
   7  -1   3        1.24        1.12      1.19 o 
  -8   0   3        4.24        7.35      1.50 o 
  -7   0   3       25.65       26.26      1.95 o 
  -6   0   3       12.24       13.19      1.46 o 
  -5   0   3        1.91        2.50      0.70 o 
  -4   0   3      163.02      154.49      3.37 o 
  -3   0   3        0.29        0.38      0.38 o 
  -2   0   3     1507.29     1488.54      9.54 o 
  -1   0   3      231.51      232.58      2.03 o 
   0   0   3      820.30      771.07      3.96 o 
   1   0   3     1248.98     1206.98      4.24 o 
   2   0   3       68.10       62.26      1.27 o 
   3   0   3      312.27      308.41      3.01 o 
   4   0   3      118.96      113.55      1.85 o 
   5   0   3       12.14       12.48      1.35 o 
   6   0   3        7.37        8.69      1.61 o 
   7   0   3       20.13       20.66      2.32 o 
  -8   1   3        0.42        1.19      1.07 o 
  -7   1   3        0.74        1.11      0.84 o 
  -6   1   3        3.96        4.40      1.04 o 
  -5   1   3        1.94        1.20      0.40 o 
  -4   1   3       90.42       90.93      2.48 o 
  -3   1   3      249.40      262.52      3.03 o 
  -2   1   3        1.22        2.12      0.40 o 
  -1   1   3      365.60      390.91      3.03 o 
   0   1   3       38.27       41.83      1.02 o 
   1   1   3     2635.95     2551.70      6.53 o 
   2   1   3        0.19        0.96      0.33 o 
   3   1   3       23.88       24.48      1.02 o 
   4   1   3       98.56      102.16      1.67 o 
   5   1   3        0.44        0.93      0.60 o 
   6   1   3        1.09       -0.39      1.01 o 
   7   1   3        1.49        0.16      1.18 o 
  -8   2   3       10.20       14.15      2.00 o 
  -7   2   3        4.26        3.70      0.98 o 
  -6   2   3       14.93       12.01      1.68 o 
  -5   2   3      225.15      229.83      4.51 o 
  -4   2   3       96.81       93.15      2.56 o 
  -3   2   3        0.50        0.63      0.44 o 
  -2   2   3      608.87      601.20      4.38 o 
  -1   2   3      377.36      372.79      3.22 o 
   0   2   3      406.33      407.75      3.01 o 
   1   2   3      387.25      371.48      3.38 o 
   2   2   3        0.58        0.01      0.28 o 
   3   2   3      417.76      458.69      3.90 o 
   4   2   3      104.91      111.18      2.02 o 
   5   2   3      127.04      133.34      3.76 o 
   6   2   3        0.51        0.48      1.05 o 
   7   2   3        0.09        0.20      1.01 o 
  -8   3   3        1.59        1.99      2.48 o 
  -7   3   3        0.78        1.83      1.23 o 
  -6   3   3       37.26       35.87      2.13 o 
  -5   3   3       86.21       92.50      4.34 o 
  -4   3   3       11.32       11.70      0.96 o 
  -3   3   3      753.37      810.22      6.62 o 
  -2   3   3       60.83       58.98      1.63 o 
  -1   3   3       37.97       41.19      1.06 o 
   0   3   3      147.40      154.29      1.66 o 
   1   3   3        6.53        7.06      0.70 o 
   2   3   3      431.86      435.92      3.67 o 
   3   3   3      180.21      176.86      2.29 o 
   4   3   3      118.18      119.44      2.16 o 
   5   3   3       10.62        9.93      1.16 o 
   6   3   3       13.32       12.47      1.45 o 
   7   3   3        1.10        1.97      1.75 o 
  -8   4   3        0.03        0.08      1.24 o 
  -7   4   3        0.09       -0.84      0.84 o 
  -6   4   3        8.01        7.94      1.60 o 
  -5   4   3      167.36      172.86      3.27 o 
  -4   4   3       39.34       39.27      1.70 o 
  -3   4   3      303.68      332.30      4.62 o 
  -2   4   3      387.43      396.20      4.18 o 
  -1   4   3       13.64       19.90      0.86 o 
   0   4   3      183.22      182.36      3.19 o 
   1   4   3       81.08       75.98      1.37 o 
   2   4   3       47.37       49.03      1.47 o 
   3   4   3       62.47       62.47      1.63 o 
   4   4   3        0.00       -0.53      0.53 o 
   5   4   3       24.88       26.10      2.14 o 
   6   4   3        2.59        3.26      1.10 o 
   7   4   3        0.11        1.16      1.37 o 
  -7   5   3        2.52        0.70      1.05 o 
  -6   5   3       13.57       14.18      4.09 o 
  -5   5   3       35.35       37.72      2.00 o 
  -4   5   3        7.99        8.58      0.81 o 
  -3   5   3      153.07      155.92      2.95 o 
  -2   5   3       13.34       14.48      0.68 o 
  -1   5   3       62.70       62.51      1.76 o 
   0   5   3      306.35      302.34      3.99 o 
   1   5   3       77.26       77.33      2.14 o 
   2   5   3        2.81        2.25      0.43 o 
   3   5   3        6.56        7.65      1.03 o 
   4   5   3       36.49       38.65      1.76 o 
   5   5   3        0.70        0.73      0.71 o 
   6   5   3        0.06        0.92      1.12 o 
  -7   6   3        4.39        3.83      2.67 o 
  -6   6   3        4.57        5.71      1.51 o 
  -5   6   3       24.95       25.54      1.61 o 
  -4   6   3       42.18       43.68      1.54 o 
  -3   6   3       30.20       29.74      1.42 o 
  -2   6   3       18.51       16.35      0.78 o 
  -1   6   3      286.08      266.25      3.57 o 
   0   6   3       92.27       85.05      2.22 o 
   1   6   3        4.18        5.84      1.35 o 
   2   6   3        9.27        7.52      0.93 o 
   3   6   3       45.96       46.31      1.97 o 
   4   6   3        5.82        5.98      1.05 o 
   5   6   3        0.66        0.86      0.91 o 
   6   6   3        0.26        0.48      1.20 o 
  -6   7   3        3.38        5.13      2.22 o 
  -5   7   3        9.36        6.87      2.00 o 
  -4   7   3       64.50       62.07      2.57 o 
  -3   7   3      117.19      120.31      3.55 o 
  -2   7   3      191.94      184.85      5.11 o 
  -1   7   3      197.29      196.26      4.59 o 
   0   7   3        5.57        5.20      1.03 o 
   1   7   3       10.70        9.30      1.22 o 
   2   7   3       14.83       16.38      1.24 o 
   3   7   3       16.49       17.11      1.33 o 
   4   7   3      218.34      237.99      6.23 o 
   5   7   3       23.30       26.13      2.40 o 
  -6   8   3       10.91       17.05      3.56 o 
  -5   8   3        2.58        0.07      0.98 o 
  -4   8   3       31.72       29.96      2.35 o 
  -3   8   3       17.95       17.75      1.52 o 
  -2   8   3        0.96        0.94      0.90 o 
  -1   8   3       45.27       43.66      2.42 o 
   0   8   3       97.35       96.15      3.48 o 
   1   8   3        2.07        0.50      0.84 o 
   2   8   3        4.03        3.74      1.04 o 
   3   8   3        9.07       10.98      1.69 o 
   4   8   3        6.05        5.84      1.33 o 
   5   8   3       14.13        8.91      3.15 o 
  -5   9   3        0.92        1.51      2.18 o 
  -4   9   3        1.98       -1.00      1.15 o 
  -3   9   3        0.22        1.24      0.93 o 
  -2   9   3      125.19      107.93      3.89 o 
  -1   9   3        1.01        0.57      0.95 o 
   0   9   3       17.59       12.44      1.46 o 
   1   9   3       36.99       36.85      2.32 o 
   2   9   3        8.90       11.03      1.74 o 
   3   9   3        2.77        2.13      1.11 o 
   4   9   3        0.71        1.89      1.04 o 
  -4  10   3       19.05       20.88      2.29 o 
  -3  10   3        2.53        1.48      1.02 o 
  -2  10   3        8.46       11.77      1.56 o 
  -1  10   3        7.52        9.20      1.36 o 
   0  10   3        0.57        1.69      1.02 o 
   1  10   3        0.05       -0.77      1.65 o 
   2  10   3       16.79       16.77      2.19 o 
  -1  11   3        1.31        1.06      0.94 o 
   0  11   3        0.89        2.14      1.32 o 
  -1 -11   4        0.82        1.06      1.05 o 
   0 -11   4        3.74        3.63      1.34 o 
   1 -11   4        1.97        4.69      1.85 o 
  -4 -10   4        0.04        0.09      1.70 o 
  -3 -10   4       50.52       48.58      3.06 o 
  -2 -10   4        4.12        3.85      1.36 o 
  -1 -10   4        3.71        5.54      1.45 o 
   0 -10   4        8.82        9.63      1.40 o 
   1 -10   4        2.14        4.15      1.30 o 
   2 -10   4        0.93        1.03      1.10 o 
   3 -10   4       46.92       60.46      3.61 o 
  -5  -9   4       30.48       31.55      2.39 o 
  -4  -9   4       21.37       25.24      2.09 o 
  -3  -9   4      217.84      242.70      5.38 o 
  -2  -9   4       94.47       97.48      3.35 o 
  -1  -9   4       10.50       11.70      1.51 o 
   0  -9   4       31.09       25.73      1.73 o 
   1  -9   4       12.49       11.96      1.07 o 
   2  -9   4       71.40       76.00      4.18 o 
   3  -9   4        0.77        1.30      1.25 o 
   4  -9   4        5.00        3.99      1.13 o 
  -6  -8   4        1.10        2.09      1.10 o 
  -5  -8   4        2.31        0.93      0.88 o 
  -4  -8   4       31.86       34.26      2.35 o 
  -3  -8   4       11.62       13.10      1.36 o 
  -2  -8   4        0.09        0.68      0.66 o 
  -1  -8   4       63.88       60.83      2.21 o 
   0  -8   4      283.70      281.29      3.88 o 
   1  -8   4      126.12      127.65      3.03 o 
   2  -8   4        8.98        9.32      1.21 o 
   3  -8   4        1.22        1.63      0.77 o 
   4  -8   4        5.87        5.44      1.28 o 
   5  -8   4        0.23        1.47      1.29 o 
  -6  -7   4        6.94        5.39      1.19 o 
  -5  -7   4        0.29        1.07      0.93 o 
  -4  -7   4        0.75       -0.36      1.32 o 
  -3  -7   4       10.45        8.95      1.09 o 
  -2  -7   4        0.06        0.88      0.77 o 
  -1  -7   4       53.32       51.02      1.75 o 
   0  -7   4       40.86       42.90      1.55 o 
   1  -7   4        2.94        2.95      0.72 o 
   2  -7   4      263.22      252.89      4.68 o 
   3  -7   4        1.58        1.60      0.75 o 
   4  -7   4        5.90        8.08      1.33 o 
   5  -7   4       24.83       25.36      5.23 o 
  -7  -6   4        4.68        7.55      1.61 o 
  -6  -6   4        2.44        2.75      0.87 o 
  -5  -6   4       23.67       24.96      1.89 o 
  -4  -6   4        5.92        5.21      1.23 o 
  -3  -6   4       30.61       33.48      1.79 o 
  -2  -6   4        6.49        4.94      0.57 o 
  -1  -6   4       50.09       55.35      2.31 o 
   0  -6   4      139.68      139.14      2.71 o 
   1  -6   4       59.92       59.18      2.09 o 
   2  -6   4       52.50       51.85      2.33 o 
   3  -6   4       14.87       13.05      1.25 o 
   4  -6   4       36.70       35.79      2.37 o 
   5  -6   4       31.41       34.87      3.39 o 
   6  -6   4        0.24       -1.82      2.07 o 
  -7  -5   4        0.10       -0.17      1.59 o 
  -6  -5   4        0.14        0.60      0.79 o 
  -5  -5   4       89.00       90.68      3.93 o 
  -4  -5   4       16.78       19.69      1.38 o 
  -3  -5   4       11.10       10.08      1.36 o 
  -2  -5   4      451.10      470.05      5.35 o 
  -1  -5   4       16.04       15.09      1.20 o 
   0  -5   4       23.62       24.64      1.23 o 
   1  -5   4       45.58       39.84      1.63 o 
   2  -5   4        5.59        7.57      0.96 o 
   3  -5   4       22.13       22.88      1.66 o 
   4  -5   4        4.41        5.93      1.16 o 
   5  -5   4       31.83       32.14      2.52 o 
   6  -5   4      122.39      122.65      5.14 o 
  -7  -4   4        6.29        4.65      1.25 o 
  -6  -4   4        8.20        7.16      1.50 o 
  -5  -4   4      125.86      131.50      5.43 o 
  -4  -4   4        0.62       -0.69      0.69 o 
  -3  -4   4        7.75        6.85      0.96 o 
  -2  -4   4      301.59      310.99      3.61 o 
  -1  -4   4       28.57       25.77      1.00 o 
   0  -4   4      346.40      402.42      4.32 o 
   1  -4   4       27.16       39.04      1.52 o 
   2  -4   4       17.71       16.79      0.92 o 
   3  -4   4      190.74      182.31      4.27 o 
   4  -4   4       99.62       98.14      3.38 o 
   5  -4   4      121.21      121.38      4.78 o 
   6  -4   4       31.33       31.49      2.73 o 
   7  -4   4        1.07        2.07      1.21 o 
  -8  -3   4      216.00      190.04      8.51 o 
  -7  -3   4        1.62        2.65      1.13 o 
  -6  -3   4       66.79       65.22      5.48 o 
  -5  -3   4       20.36       20.27      1.52 o 
  -4  -3   4       14.02       12.49      0.88 o 
  -3  -3   4      127.35      112.92      2.74 o 
  -2  -3   4      377.32      366.91      5.61 o 
  -1  -3   4      251.85      255.22      2.84 o 
   0  -3   4       66.36       63.21      1.52 o 
   1  -3   4     1148.70     1234.90      7.66 o 
   2  -3   4       20.50       23.01      1.07 o 
   3  -3   4       23.57       20.84      0.98 o 
   4  -3   4       23.77       26.86      1.93 o 
   5  -3   4       16.39       16.28      1.88 o 
   6  -3   4        0.19       -0.56      1.14 o 
   7  -3   4        1.11       -0.28      1.52 o 
  -8  -2   4       34.83       22.03      3.12 o 
  -7  -2   4        8.38        6.02      2.07 o 
  -6  -2   4       93.52      100.09      3.56 o 
  -5  -2   4      184.09      183.50      3.40 o 
  -4  -2   4      137.20      144.63      2.65 o 
  -3  -2   4        0.39        0.18      0.33 o 
  -2  -2   4      140.12      133.31      2.15 o 
  -1  -2   4     2030.56     2051.69      7.10 o 
   0  -2   4      875.18      936.66      5.86 o 
   1  -2   4       23.29       27.39      1.12 o 
   2  -2   4       77.67       76.23      2.15 o 
   3  -2   4        0.00       -0.18      0.33 o 
   4  -2   4        8.31       10.22      0.81 o 
   5  -2   4        6.53        6.86      1.09 o 
   6  -2   4        1.25        3.56      1.33 o 
   7  -2   4        9.33       11.05      1.75 o 
  -8  -1   4        0.00        3.09      1.82 o 
  -7  -1   4        0.41        0.57      0.84 o 
  -6  -1   4       18.67       16.11      2.34 o 
  -5  -1   4        2.99        2.62      0.81 o 
  -4  -1   4      141.08      147.55      2.93 o 
  -3  -1   4        1.27        1.42      0.64 o 
  -2  -1   4       51.36       48.82      1.54 o 
  -1  -1   4      205.96      200.07      2.55 o 
   0  -1   4       59.18       42.96      1.34 o 
   1  -1   4       32.00       29.80      1.15 o 
   2  -1   4      155.77      146.94      2.11 o 
   3  -1   4      161.18      163.42      3.11 o 
   4  -1   4        4.92        5.30      0.60 o 
   5  -1   4        1.27        1.69      0.82 o 
   6  -1   4        5.07        3.36      1.25 o 
   7  -1   4       24.87       23.99      2.58 o 
  -8   0   4        3.03        3.22      1.66 o 
  -7   0   4        0.10        0.77      0.87 o 
  -6   0   4       18.99       17.49      1.66 o 
  -5   0   4       38.59       37.56      2.16 o 
  -4   0   4        0.64        0.81      0.52 o 
  -3   0   4        2.56        4.12      0.55 o 
  -2   0   4      846.88      870.54      7.74 o 
  -1   0   4      235.44      223.17      3.25 o 
   0   0   4       47.97       47.59      1.86 o 
   1   0   4      117.67      135.88      1.96 o 
   2   0   4      648.60      669.79      4.82 o 
   3   0   4       95.65       98.15      2.09 o 
   4   0   4       35.86       35.42      1.33 o 
   5   0   4       25.64       27.65      1.85 o 
   6   0   4       45.77       48.43      3.23 o 
   7   0   4       73.28       69.33      4.12 o 
  -8   1   4        0.11        2.34      1.03 o 
  -7   1   4       11.00       10.19      1.38 o 
  -6   1   4        5.40        3.99      1.13 o 
  -5   1   4        1.68        1.82      0.78 o 
  -4   1   4      259.77      257.32      6.49 o 
  -3   1   4      217.42      215.78      3.63 o 
  -2   1   4      131.81      125.88      2.03 o 
  -1   1   4       51.82       53.00      1.42 o 
   0   1   4        4.70        4.67      0.51 o 
   1   1   4      513.49      565.73      4.57 o 
   2   1   4       30.86       35.54      0.98 o 
   3   1   4       62.77       64.30      1.58 o 
   4   1   4       22.98       21.34      0.99 o 
   5   1   4       16.00       17.36      1.24 o 
   6   1   4        1.28        2.17      1.49 o 
   7   1   4       41.65       42.34      3.26 o 
  -8   2   4        0.00        1.76      0.98 o 
  -7   2   4       65.40       61.81      2.96 o 
  -6   2   4        6.73        7.28      2.20 o 
  -5   2   4       66.12       71.30      2.79 o 
  -4   2   4        0.52        0.86      0.54 o 
  -3   2   4       83.62       77.32      2.05 o 
  -2   2   4      919.50      896.26      6.95 o 
  -1   2   4      177.34      181.56      2.57 o 
   0   2   4     1003.70     1055.75      6.13 o 
   1   2   4     1357.34     1502.84      8.17 o 
   2   2   4     1067.21     1079.20      6.78 o 
   3   2   4      216.77      234.10      3.05 o 
   4   2   4       55.76       56.40      1.73 o 
   5   2   4        4.19        2.90      0.91 o 
   6   2   4        1.20        1.74      1.12 o 
   7   2   4        1.95        1.83      1.47 o 
  -8   3   4        0.00        0.60      0.83 o 
  -7   3   4       32.20       33.18      2.49 o 
  -6   3   4        2.04        2.13      1.18 o 
  -5   3   4      376.08      389.38      8.12 o 
  -4   3   4       26.41       29.90      1.48 o 
  -3   3   4      108.54      113.95      2.62 o 
  -2   3   4        9.93        9.76      0.86 o 
  -1   3   4       81.24       76.49      1.98 o 
   0   3   4       63.98       65.46      1.79 o 
   1   3   4      136.97      127.28      2.51 o 
   2   3   4      157.30      149.66      2.64 o 
   3   3   4       20.28       21.98      0.94 o 
   4   3   4       12.18       10.81      0.80 o 
   5   3   4        0.00       -0.64      0.70 o 
   6   3   4        8.58       11.54      1.72 o 
   7   3   4        4.55        7.24      2.00 o 
  -7   4   4        0.43        1.56      0.96 o 
  -6   4   4        1.68        2.43      1.84 o 
  -5   4   4      138.87      140.64      3.40 o 
  -4   4   4       22.92       25.18      1.44 o 
  -3   4   4        0.35       -0.45      0.52 o 
  -2   4   4       70.17       67.21      1.71 o 
  -1   4   4       19.88       20.26      0.77 o 
   0   4   4        3.76        3.06      0.51 o 
   1   4   4       53.36       50.55      1.35 o 
   2   4   4      381.44      378.49      4.29 o 
   3   4   4       35.97       35.96      1.37 o 
   4   4   4        1.20        1.53      0.58 o 
   5   4   4        4.17        5.53      1.21 o 
   6   4   4        9.29        8.48      1.49 o 
  -7   5   4        3.71        4.94      1.65 o 
  -6   5   4       17.04       16.98      2.12 o 
  -5   5   4       48.76       53.57      2.26 o 
  -4   5   4       13.78       14.38      1.22 o 
  -3   5   4        3.34        3.20      0.71 o 
  -2   5   4        9.49        9.10      0.63 o 
  -1   5   4      100.55      105.47      2.04 o 
   0   5   4       75.50       75.56      2.64 o 
   1   5   4       57.99       54.63      1.28 o 
   2   5   4        0.84        0.11      0.39 o 
   3   5   4        1.68        3.23      0.60 o 
   4   5   4        6.37        6.41      0.83 o 
   5   5   4        4.85        6.43      1.22 o 
   6   5   4        0.49        1.70      1.15 o 
  -7   6   4        0.53        2.90      1.67 o 
  -6   6   4        0.84        0.55      1.07 o 
  -5   6   4        1.00        0.70      0.92 o 
  -4   6   4      126.24      122.61      2.99 o 
  -3   6   4      405.18      392.61      5.02 o 
  -2   6   4       25.39       26.38      1.75 o 
  -1   6   4       95.68       90.45      3.07 o 
   0   6   4        1.52        0.30      0.80 o 
   1   6   4        8.15       10.57      1.99 o 
   2   6   4      289.08      301.97      4.99 o 
   3   6   4       31.67       33.25      1.80 o 
   4   6   4       60.54       66.12      2.92 o 
   5   6   4        6.53        6.90      1.76 o 
  -6   7   4       50.73       47.55      5.30 o 
  -5   7   4       69.06       69.19      3.40 o 
  -4   7   4        1.88        3.48      0.89 o 
  -3   7   4       23.40       26.48      2.06 o 
  -2   7   4       73.34       70.89      2.91 o 
  -1   7   4        4.16        3.91      1.48 o 
   0   7   4        0.91       -0.42      0.88 o 
   1   7   4       21.85       21.54      1.74 o 
   2   7   4       86.06       77.48      3.11 o 
   3   7   4       63.63       62.20      2.50 o 
   4   7   4      180.75      182.19      5.02 o 
   5   7   4       38.59       38.26      3.73 o 
  -5   8   4        3.06        1.38      0.89 o 
  -4   8   4       74.75       69.70      3.00 o 
  -3   8   4       10.33        9.46      1.24 o 
  -2   8   4       67.05       57.08      2.78 o 
  -1   8   4        2.37        2.76      0.97 o 
   0   8   4        0.79       -0.90      0.90 o 
   1   8   4       47.03       44.74      2.50 o 
   2   8   4       13.28       14.49      1.55 o 
   3   8   4        8.25        6.58      1.40 o 
   4   8   4        8.00        8.67      1.72 o 
  -5   9   4        0.94        2.92      3.02 o 
  -4   9   4        0.21       -0.69      1.02 o 
  -3   9   4        5.06        6.71      1.25 o 
  -2   9   4        5.94       11.44      1.47 o 
  -1   9   4       20.32       15.80      1.66 o 
   0   9   4       48.13       46.82      2.72 o 
   1   9   4        2.50        1.35      0.91 o 
   2   9   4        3.89        3.68      1.42 o 
   3   9   4        8.98        8.53      1.67 o 
  -3  10   4        0.03       -0.18      0.90 o 
  -2  10   4        0.79        1.57      0.92 o 
  -1  10   4        0.41       -0.32      0.86 o 
   0  10   4        0.05       -0.88      1.00 o 
   1  10   4        3.11       -0.86      1.17 o 
   2  10   4        5.68       10.66      1.82 o 
  -3 -10   5        4.34        2.23      1.30 o 
  -2 -10   5       28.04       28.83      2.71 o 
  -1 -10   5       11.57       14.42      2.00 o 
   0 -10   5       27.35       27.24      2.42 o 
   1 -10   5       10.12       10.10      1.97 o 
   2 -10   5        0.14        3.06      1.41 o 
  -4  -9   5        5.81        5.03      1.16 o 
  -3  -9   5       55.01       57.51      3.05 o 
  -2  -9   5       47.21       49.47      2.79 o 
  -1  -9   5       44.75       42.73      2.20 o 
   0  -9   5        0.01        1.45      0.69 o 
   1  -9   5        0.58       -0.43      0.91 o 
   2  -9   5        2.64        2.32      0.80 o 
   3  -9   5        0.48       -0.27      0.66 o 
  -5  -8   5        1.47        4.62      1.16 o 
  -4  -8   5        0.14        1.04      0.84 o 
  -3  -8   5       12.30       13.00      2.57 o 
  -2  -8   5       21.55       24.92      1.83 o 
  -1  -8   5        0.01       -0.55      1.03 o 
   0  -8   5       86.87       84.78      3.24 o 
   1  -8   5        0.07        0.84      0.94 o 
   2  -8   5       11.41       10.47      1.17 o 
   3  -8   5       16.38       16.81      1.44 o 
   4  -8   5       20.51       22.05      2.73 o 
  -6  -7   5        3.87        7.24      2.20 o 
  -5  -7   5        8.79       10.34      1.41 o 
  -4  -7   5        5.41        6.14      1.40 o 
  -3  -7   5        0.51       -0.41      1.02 o 
  -2  -7   5        2.13        2.58      0.78 o 
  -1  -7   5       36.85       31.63      1.94 o 
   0  -7   5        2.18        1.34      0.57 o 
   1  -7   5       19.96       18.53      1.33 o 
   2  -7   5      218.70      212.35      4.97 o 
   3  -7   5        6.27        6.58      1.50 o 
   4  -7   5        0.00        0.57      1.17 o 
   5  -7   5        7.80        2.89      1.27 o 
  -7  -6   5        4.16        3.57      1.54 o 
  -6  -6   5        5.50        4.34      1.21 o 
  -5  -6   5        2.08        2.12      1.27 o 
  -4  -6   5       54.05       51.81      3.89 o 
  -3  -6   5       27.25       27.54      1.74 o 
  -2  -6   5       36.07       36.55      1.97 o 
  -1  -6   5        8.38        7.64      1.22 o 
   0  -6   5        0.06        0.42      0.64 o 
   1  -6   5       17.11       16.72      1.23 o 
   2  -6   5       93.29      106.46      3.04 o 
   3  -6   5       29.48       26.54      2.68 o 
   4  -6   5      124.75      116.32      4.72 o 
   5  -6   5        1.89       -0.55      1.42 o 
  -7  -5   5        5.87        8.60      2.02 o 
  -6  -5   5        2.10        1.61      1.24 o 
  -5  -5   5       29.47       37.34      3.29 o 
  -4  -5   5       71.45       71.94      2.98 o 
  -3  -5   5       54.71       55.66      2.65 o 
  -2  -5   5      161.00      174.97      3.42 o 
  -1  -5   5        5.36        3.63      0.54 o 
   0  -5   5       80.62       78.53      2.19 o 
   1  -5   5       58.88       54.53      1.96 o 
   2  -5   5        6.70        6.53      0.88 o 
   3  -5   5      370.14      368.47      7.55 o 
   4  -5   5      183.37      171.80      5.54 o 
   5  -5   5        7.12        6.39      1.74 o 
   6  -5   5       10.83       13.84      2.09 o 
  -7  -4   5       10.11       10.90      2.58 o 
  -6  -4   5        8.19        7.51      1.63 o 
  -5  -4   5       91.84       87.02      4.70 o 
  -4  -4   5      180.74      181.85      4.64 o 
  -3  -4   5        5.67        9.02      1.19 o 
  -2  -4   5      200.22      215.56      3.71 o 
  -1  -4   5      932.58      966.16     10.62 o 
   0  -4   5       36.73       42.91      1.54 o 
   1  -4   5      120.19      121.43      2.74 o 
   2  -4   5      237.64      230.32      4.50 o 
   3  -4   5       41.13       43.05      2.56 o 
   4  -4   5        9.03        9.41      1.49 o 
   5  -4   5       15.06       17.82      1.97 o 
   6  -4   5        5.27        5.14      1.42 o 
  -8  -3   5       48.57       40.46      4.15 o 
  -7  -3   5       38.32       35.39      4.92 o 
  -6  -3   5        5.49        3.48      1.53 o 
  -5  -3   5       11.34       12.34      1.97 o 
  -4  -3   5        9.01        7.41      0.86 o 
  -3  -3   5      102.18      105.95      2.90 o 
  -2  -3   5      259.25      258.28      4.18 o 
  -1  -3   5        0.22        0.39      0.29 o 
   0  -3   5      148.63      146.26      2.62 o 
   1  -3   5      357.13      329.99      4.87 o 
   2  -3   5       31.78       30.50      1.60 o 
   3  -3   5        5.97        5.98      1.12 o 
   4  -3   5        7.14        6.93      1.16 o 
   5  -3   5        8.33       10.88      1.86 o 
   6  -3   5        0.23        0.87      1.02 o 
  -8  -2   5       14.26       16.69      2.81 o 
  -7  -2   5        5.08        5.24      1.62 o 
  -6  -2   5       17.87       16.55      2.23 o 
  -5  -2   5        2.16        0.61      0.49 o 
  -4  -2   5      149.49      144.96      3.17 o 
  -3  -2   5      372.27      367.55      5.56 o 
  -2  -2   5       23.10       23.07      1.61 o 
  -1  -2   5      135.77      143.10      3.09 o 
   0  -2   5      148.05      137.91      2.43 o 
   1  -2   5        1.85        2.18      0.61 o 
   2  -2   5       35.20       35.51      1.37 o 
   3  -2   5        7.44        8.36      0.82 o 
   4  -2   5       28.91       33.32      2.05 o 
   5  -2   5        0.00        0.27      0.87 o 
   6  -2   5        0.28        0.57      1.45 o 
  -8  -1   5        5.22        4.39      1.76 o 
  -7  -1   5       17.23       16.37      2.43 o 
  -6  -1   5       56.82       52.96      2.24 o 
  -5  -1   5        0.02        0.36      0.79 o 
  -4  -1   5       67.35       69.47      2.34 o 
  -3  -1   5       35.82       30.59      2.13 o 
  -2  -1   5      226.73      220.10      4.27 o 
  -1  -1   5      565.68      573.91      3.87 o 
   0  -1   5      369.80      384.17      4.21 o 
   1  -1   5       21.36       18.10      0.98 o 
   2  -1   5       76.84       79.97      1.84 o 
   3  -1   5      100.38      102.28      1.97 o 
   4  -1   5      104.28      102.69      2.61 o 
   5  -1   5      304.12      309.79      6.32 o 
   6  -1   5      136.08      133.25      6.70 o 
   7  -1   5       21.02       16.00      2.21 o 
  -8   0   5        2.62        1.24      1.11 o 
  -7   0   5        2.06        6.40      1.29 o 
  -6   0   5        0.07       -0.10      0.83 o 
  -5   0   5       69.29       69.68      3.57 o 
  -4   0   5        0.29        0.11      0.44 o 
  -3   0   5       14.82       14.32      1.78 o 
  -2   0   5      106.51      104.79      3.01 o 
  -1   0   5      261.21      269.93      4.60 o 
   0   0   5      381.34      411.37      4.88 o 
   1   0   5      328.55      335.65      6.36 o 
   2   0   5      178.06      164.10      2.98 o 
   3   0   5      147.28      151.01      2.82 o 
   4   0   5        0.65        0.14      0.41 o 
   5   0   5       76.09       80.32      3.19 o 
   6   0   5       95.14       98.90      4.72 o 
   7   0   5       64.41       67.07      4.20 o 
  -8   1   5        1.57        2.89      1.05 o 
  -7   1   5       32.21       36.20      3.80 o 
  -6   1   5       23.84       23.40      1.83 o 
  -5   1   5        5.07        4.74      0.92 o 
  -4   1   5       98.72       98.63      3.38 o 
  -3   1   5        6.62        9.09      0.99 o 
  -2   1   5       50.43       53.70      1.93 o 
  -1   1   5     1996.05     2118.40     17.31 o 
   0   1   5      675.30      699.31      7.81 o 
   1   1   5      262.07      294.24      5.54 o 
   2   1   5      205.38      223.44      2.59 o 
   3   1   5       10.61        9.77      0.74 o 
   4   1   5        6.36        5.96      0.72 o 
   5   1   5       29.74       32.13      1.80 o 
   6   1   5        0.99        0.85      1.04 o 
  -8   2   5        1.18        4.46      1.01 o 
  -7   2   5       49.54       50.52      3.12 o 
  -6   2   5       34.14       29.99      2.91 o 
  -5   2   5       28.01       25.65      1.87 o 
  -4   2   5       36.69       36.29      1.95 o 
  -3   2   5      331.19      319.22      3.42 o 
  -2   2   5      228.43      220.11      3.79 o 
  -1   2   5       76.49       64.75      2.04 o 
   0   2   5        5.64        3.08      0.71 o 
   1   2   5       97.33      105.93      2.30 o 
   2   2   5       89.13       81.47      1.73 o 
   3   2   5        0.05        0.26      0.30 o 
   4   2   5        9.63       11.05      0.81 o 
   5   2   5       18.64       20.62      2.48 o 
   6   2   5        5.77        5.59      1.35 o 
  -8   3   5        0.95       -0.23      1.06 o 
  -7   3   5        0.00        0.28      1.21 o 
  -6   3   5        5.64        6.30      3.92 o 
  -5   3   5        0.58       -0.42      0.58 o 
  -4   3   5       25.38       26.95      1.36 o 
  -3   3   5      141.08      142.65      2.54 o 
  -2   3   5      103.44       98.33      2.61 o 
  -1   3   5       24.02       23.05      1.26 o 
   0   3   5      200.84      199.13      2.96 o 
   1   3   5       44.93       48.32      1.71 o 
   2   3   5       15.36       14.85      1.09 o 
   3   3   5       32.19       32.95      1.39 o 
   4   3   5        0.00       -0.03      0.50 o 
   5   3   5        1.06       -0.60      1.47 o 
   6   3   5        0.53        1.42      1.09 o 
  -7   4   5        0.53        0.87      1.86 o 
  -6   4   5        0.25       -0.80      1.68 o 
  -5   4   5       12.03       13.00      1.18 o 
  -4   4   5        9.17        9.74      0.95 o 
  -3   4   5        5.14        4.92      0.68 o 
  -2   4   5        3.07        3.21      0.64 o 
  -1   4   5      133.92      128.20      2.27 o 
   0   4   5      111.46      108.36      1.97 o 
   1   4   5       41.48       40.12      1.58 o 
   2   4   5       17.37       17.76      1.19 o 
   3   4   5       34.10       32.60      1.44 o 
   4   4   5       29.41       26.48      1.64 o 
   5   4   5        0.58        0.62      0.81 o 
   6   4   5        0.04        2.16      1.41 o 
  -7   5   5        1.95        3.78      1.28 o 
  -6   5   5       43.91       48.08      4.87 o 
  -5   5   5      228.00      233.32      4.74 o 
  -4   5   5        0.20        0.65      0.65 o 
  -3   5   5        2.75        3.48      0.78 o 
  -2   5   5        8.37        9.10      0.77 o 
  -1   5   5       51.84       48.40      1.80 o 
   0   5   5      284.04      269.75      3.50 o 
   1   5   5        3.03        3.11      0.58 o 
   2   5   5        1.41        2.37      0.63 o 
   3   5   5        0.06       -0.37      0.55 o 
   4   5   5        1.57        1.86      0.76 o 
   5   5   5       13.23       16.31      2.49 o 
  -6   6   5        1.51        0.75      1.08 o 
  -5   6   5        7.29        7.95      0.95 o 
  -4   6   5      117.22      121.68      2.90 o 
  -3   6   5       33.30       35.99      2.10 o 
  -2   6   5        0.21       -0.78      0.84 o 
  -1   6   5       95.43       94.05      3.30 o 
   0   6   5      244.45      231.24      5.81 o 
   1   6   5      325.36      321.87      6.07 o 
   2   6   5      564.87      577.21      8.27 o 
   3   6   5       76.93       80.42      2.86 o 
   4   6   5       27.48       29.20      2.08 o 
   5   6   5        6.15        2.40      1.32 o 
  -6   7   5       12.75       14.90      3.33 o 
  -5   7   5       13.73        9.64      1.44 o 
  -4   7   5        8.87        4.77      1.05 o 
  -3   7   5       17.31       17.86      1.58 o 
  -2   7   5        6.43        5.46      1.54 o 
  -1   7   5       58.35       59.87      2.82 o 
   0   7   5        5.83        4.53      1.01 o 
   1   7   5        9.07        7.09      2.20 o 
   2   7   5       63.13       62.98      2.96 o 
   3   7   5       51.03       53.40      2.77 o 
   4   7   5        0.24        1.40      1.06 o 
  -5   8   5        0.09        0.09      0.91 o 
  -4   8   5       13.21       10.59      1.23 o 
  -3   8   5        7.05        6.61      1.71 o 
  -2   8   5       58.20       57.01      2.89 o 
  -1   8   5        6.74        8.85      1.30 o 
   0   8   5        1.02        1.14      1.15 o 
   1   8   5        1.04        0.87      1.39 o 
   2   8   5        0.01       -0.36      0.81 o 
   3   8   5        5.26        4.87      1.27 o 
  -4   9   5        6.06        7.12      1.28 o 
  -3   9   5        8.37        8.46      1.46 o 
  -2   9   5        7.36        7.10      1.25 o 
  -1   9   5        2.72        2.98      1.24 o 
   0   9   5        0.00       -0.48      0.86 o 
   1   9   5        1.62       -0.80      1.00 o 
   2   9   5        0.15        0.20      1.10 o 
  -2  10   5        0.02       -0.79      0.98 o 
  -1  10   5       32.03       31.52      2.46 o 
   0  10   5        6.19       11.35      2.55 o 
   1  10   5        0.00        1.70      1.27 o 
  -3 -10   6       15.96       17.68      3.26 o 
  -2 -10   6        4.46        8.02      2.27 o 
  -1 -10   6        0.10       -0.14      1.33 o 
   0 -10   6       18.82       22.66      2.00 o 
   1 -10   6        3.83        4.92      1.30 o 
  -4  -9   6        9.66        9.57      1.75 o 
  -3  -9   6        0.06       -0.23      1.12 o 
  -2  -9   6        1.17        1.10      0.85 o 
  -1  -9   6        0.04        0.26      0.78 o 
   0  -9   6        0.42        0.73      0.75 o 
   1  -9   6       20.06       23.62      2.22 o 
   2  -9   6       14.07       19.97      2.18 o 
   3  -9   6        2.54        2.41      0.87 o 
  -5  -8   6        4.95        4.88      1.40 o 
  -4  -8   6        0.16       -1.38      1.38 o 
  -3  -8   6       26.67       26.26      2.93 o 
  -2  -8   6       16.45       15.31      1.76 o 
  -1  -8   6        0.04        0.18      0.77 o 
   0  -8   6       66.79       70.81      3.12 o 
   1  -8   6        0.25       -0.40      0.75 o 
   2  -8   6        0.86        1.52      0.84 o 
   3  -8   6       13.11       13.71      1.50 o 
   4  -8   6        0.62        1.16      1.35 o 
  -6  -7   6        6.51        4.19      1.27 o 
  -5  -7   6        1.08        1.47      1.36 o 
  -4  -7   6        5.84        7.09      1.80 o 
  -3  -7   6       17.38       18.00      1.82 o 
  -2  -7   6        5.26        4.78      1.11 o 
  -1  -7   6       19.03       17.32      1.50 o 
   0  -7   6        3.28        5.13      0.84 o 
   1  -7   6        4.83        3.70      0.77 o 
   2  -7   6       25.37       20.32      1.51 o 
   3  -7   6        0.19       -0.66      1.00 o 
   4  -7   6        1.32        0.46      0.89 o 
  -6  -6   6       19.60       15.80      2.56 o 
  -5  -6   6       10.08        8.36      1.93 o 
  -4  -6   6        4.86        4.30      1.01 o 
  -3  -6   6       11.96       12.63      1.47 o 
  -2  -6   6       24.64       24.41      2.01 o 
  -1  -6   6       93.33       90.70      3.09 o 
   0  -6   6        7.94       11.68      1.02 o 
   1  -6   6      474.77      458.66      6.13 o 
   2  -6   6      516.91      488.93      6.67 o 
   3  -6   6       50.30       43.90      2.94 o 
   4  -6   6        6.79        9.34      1.59 o 
   5  -6   6       44.88       43.03      4.00 o 
  -7  -5   6        4.18        4.20      1.71 o 
  -6  -5   6       40.22       36.03      3.60 o 
  -5  -5   6        6.93        4.56      1.51 o 
  -4  -5   6      257.08      264.90      6.09 o 
  -3  -5   6       53.07       52.81      3.87 o 
  -2  -5   6       12.40       13.81      1.53 o 
  -1  -5   6       41.82       47.52      1.62 o 
   0  -5   6      150.98      142.62      3.06 o 
   1  -5   6       25.77       28.47      1.67 o 
   2  -5   6       10.11        6.28      1.04 o 
   3  -5   6      125.93      138.05      6.08 o 
   4  -5   6        0.00        0.48      1.03 o 
   5  -5   6        8.00        8.61      1.68 o 
  -7  -4   6        0.08        2.20      1.78 o 
  -6  -4   6        3.41        1.31      1.48 o 
  -5  -4   6        0.06        1.83      1.37 o 
  -4  -4   6      111.15      110.71      3.94 o 
  -3  -4   6       97.03       97.96      3.64 o 
  -2  -4   6       21.71       21.39      1.26 o 
  -1  -4   6      100.82       90.73      2.12 o 
   0  -4   6        2.99        3.51      0.65 o 
   1  -4   6       34.32       29.55      1.71 o 
   2  -4   6        1.34        1.34      0.90 o 
   3  -4   6       45.00       46.49      2.88 o 
   4  -4   6        0.58       -0.65      0.96 o 
   5  -4   6        0.00        1.20      1.09 o 
   6  -4   6        6.11        5.10      2.35 o 
  -7  -3   6        0.53       -0.50      1.34 o 
  -6  -3   6       32.90       34.94      3.37 o 
  -5  -3   6       92.16       92.74      4.97 o 
  -4  -3   6       26.43       29.32      2.13 o 
  -3  -3   6        5.00        6.63      0.96 o 
  -2  -3   6        3.72        5.51      0.48 o 
  -1  -3   6        1.39        1.43      0.79 o 
   0  -3   6      225.27      216.92      4.04 o 
   1  -3   6       43.88       49.24      2.06 o 
   2  -3   6       52.53       49.85      2.32 o 
   3  -3   6        1.26        2.36      0.72 o 
   4  -3   6        0.78        1.62      0.95 o 
   5  -3   6        1.28        1.50      0.83 o 
   6  -3   6        0.64        0.21      1.03 o 
  -8  -2   6        1.83        0.33      1.11 o 
  -7  -2   6        0.18        3.11      4.43 o 
  -6  -2   6        5.04        4.51      1.50 o 
  -5  -2   6       10.08        7.21      1.10 o 
  -4  -2   6       29.19       21.53      1.90 o 
  -3  -2   6       71.48       71.11      1.96 o 
  -2  -2   6      241.47      233.49      3.62 o 
  -1  -2   6       40.52       37.50      3.61 o 
   0  -2   6      289.02      286.84      4.56 o 
   1  -2   6        0.13        0.17      0.60 o 
   2  -2   6       24.50       21.38      1.39 o 
   3  -2   6      356.63      351.37      5.26 o 
   4  -2   6      181.23      191.77      7.25 o 
   5  -2   6       38.33       37.93      2.95 o 
   6  -2   6        0.34        1.47      1.11 o 
  -8  -1   6        0.12       -0.80      1.28 o 
  -7  -1   6       21.04       19.30      3.17 o 
  -6  -1   6       12.42        9.72      1.35 o 
  -5  -1   6       54.05       50.13      3.59 o 
  -4  -1   6       40.06       36.86      2.92 o 
  -3  -1   6        2.63        4.81      0.96 o 
  -2  -1   6      188.50      204.53      4.51 o 
  -1  -1   6      125.74      129.11      2.36 o 
   0  -1   6        2.06        3.82      1.07 o 
   1  -1   6       18.60       17.40      1.69 o 
   2  -1   6      171.66      167.35      2.91 o 
   3  -1   6      273.28      266.73      6.11 o 
   4  -1   6      258.92      252.98      4.67 o 
   5  -1   6      155.39      166.49      4.88 o 
   6  -1   6       79.82       79.64      4.39 o 
  -8   0   6        2.66        4.33      1.94 o 
  -7   0   6        0.75        4.55      2.79 o 
  -6   0   6        0.09        0.20      0.72 o 
  -5   0   6        2.28        0.81      1.04 o 
  -4   0   6       95.77       98.55      3.51 o 
  -3   0   6      985.34     1011.24     10.43 o 
  -2   0   6      206.88      223.13      4.72 o 
  -1   0   6      403.31      449.53      6.50 o 
   0   0   6       10.41        5.23      0.94 o 
   1   0   6      209.29      199.37      4.20 o 
   2   0   6        2.52        0.82      0.70 o 
   3   0   6       69.84       68.71      2.22 o 
   4   0   6       62.79       65.32      2.11 o 
   5   0   6       18.99       20.23      1.79 o 
   6   0   6       88.11       85.16      4.55 o 
  -8   1   6        4.18        1.55      1.34 o 
  -7   1   6        0.16        0.07      0.79 o 
  -6   1   6       19.32       18.37      1.54 o 
  -5   1   6        0.68       -0.19      0.89 o 
  -4   1   6       37.85       37.61      2.28 o 
  -3   1   6        5.58        5.75      0.89 o 
  -2   1   6       75.36       76.98      2.92 o 
  -1   1   6        2.47        4.25      0.71 o 
   0   1   6       55.55       67.36      2.24 o 
   1   1   6       11.25       11.60      0.90 o 
   2   1   6       29.57       30.28      1.28 o 
   3   1   6       88.69       90.57      2.19 o 
   4   1   6       73.83       77.61      2.32 o 
   5   1   6        0.00       -0.59      1.05 o 
   6   1   6        2.19        0.36      1.18 o 
  -8   2   6        8.16        7.96      2.00 o 
  -7   2   6       21.64       22.61      2.27 o 
  -6   2   6        0.51        1.73      0.76 o 
  -5   2   6        4.52        3.57      0.92 o 
  -4   2   6        6.73        7.75      0.83 o 
  -3   2   6        1.67        1.01      0.48 o 
  -2   2   6        7.90        7.75      0.91 o 
  -1   2   6      325.49      327.66      4.44 o 
   0   2   6       26.16       23.05      1.24 o 
   1   2   6       89.10       92.08      2.35 o 
   2   2   6       34.46       31.27      1.38 o 
   3   2   6        2.49        2.66      0.63 o 
   4   2   6        2.96        3.80      0.60 o 
   5   2   6        0.12       -0.46      1.17 o 
   6   2   6        0.23        1.81      1.59 o 
  -7   3   6        0.25        0.09      1.01 o 
  -6   3   6        0.05        0.67      0.84 o 
  -5   3   6        6.22        7.44      0.95 o 
  -4   3   6       17.13       14.38      0.94 o 
  -3   3   6      193.61      193.55      3.42 o 
  -2   3   6      199.38      188.91      3.85 o 
  -1   3   6        0.60        1.04      0.60 o 
   0   3   6        9.79       11.81      1.07 o 
   1   3   6       57.98       56.14      2.03 o 
   2   3   6      155.78      158.87      3.50 o 
   3   3   6        4.26        3.72      0.74 o 
   4   3   6        0.57        1.57      0.63 o 
   5   3   6       28.45       25.74      2.81 o 
   6   3   6       12.66       10.27      2.12 o 
  -7   4   6       26.55       33.00      3.32 o 
  -6   4   6        1.62        0.05      0.94 o 
  -5   4   6        1.05        0.93      0.56 o 
  -4   4   6        7.92        7.80      0.91 o 
  -3   4   6        7.24        6.55      0.92 o 
  -2   4   6       40.78       41.80      1.87 o 
  -1   4   6       14.97       13.52      1.09 o 
   0   4   6        1.50        1.06      0.58 o 
   1   4   6        3.31        3.52      0.90 o 
   2   4   6       15.93       16.26      1.21 o 
   3   4   6      109.52      120.28      3.80 o 
   4   4   6        3.63        3.22      0.76 o 
   5   4   6       21.13       23.03      2.23 o 
  -7   5   6        8.90       11.13      2.14 o 
  -6   5   6       19.27       20.91      2.13 o 
  -5   5   6        7.22        6.08      0.87 o 
  -4   5   6       60.46       62.28      2.24 o 
  -3   5   6       18.00       17.62      1.76 o 
  -2   5   6      548.54      538.00      9.04 o 
  -1   5   6      160.25      169.13      4.40 o 
   0   5   6      595.08      578.10      8.05 o 
   1   5   6      100.25       93.68      3.39 o 
   2   5   6       24.92       25.18      1.82 o 
   3   5   6       20.39       20.30      2.00 o 
   4   5   6        1.68        1.65      0.74 o 
   5   5   6        2.32        1.28      1.16 o 
  -6   6   6        7.69       11.96      3.58 o 
  -5   6   6        2.19        2.79      0.91 o 
  -4   6   6       83.51       91.17      3.00 o 
  -3   6   6        0.00       -0.12      0.83 o 
  -2   6   6       10.53       12.41      1.40 o 
  -1   6   6      105.23      103.91      3.65 o 
   0   6   6      358.74      356.07      6.67 o 
   1   6   6       72.47       74.73      3.17 o 
   2   6   6        6.84        8.30      1.30 o 
   3   6   6       39.28       39.74      2.37 o 
   4   6   6        6.10        4.78      1.10 o 
  -6   7   6       16.50       16.76      4.01 o 
  -5   7   6        8.98        7.95      1.65 o 
  -4   7   6      101.53      110.83      3.45 o 
  -3   7   6       27.20       32.53      2.27 o 
  -2   7   6        0.01        0.04      0.76 o 
  -1   7   6        1.17        0.49      0.91 o 
   0   7   6        6.99        8.67      1.31 o 
   1   7   6        2.96        2.13      0.97 o 
   2   7   6        1.68        2.15      0.96 o 
   3   7   6        1.90       -0.33      0.87 o 
   4   7   6        0.73       -0.54      1.36 o 
  -5   8   6        1.66        0.85      1.28 o 
  -4   8   6        0.54        0.13      1.16 o 
  -3   8   6        0.86        1.60      0.84 o 
  -2   8   6        1.30        0.53      1.06 o 
  -1   8   6        2.92        2.10      1.71 o 
   0   8   6        3.20        1.29      0.97 o 
   1   8   6        5.60        4.34      1.32 o 
   2   8   6        2.58        4.80      1.17 o 
   3   8   6       25.30       23.69      2.48 o 
  -3   9   6       26.99       32.62      2.49 o 
  -2   9   6        4.07        7.46      1.41 o 
  -1   9   6        0.07        1.47      0.98 o 
   0   9   6        0.11        0.26      1.02 o 
   1   9   6        1.42       -0.62      0.92 o 
  -1 -10   7        3.50        4.56      1.15 o 
  -3  -9   7        0.22        1.04      1.26 o 
  -2  -9   7       14.24       14.79      1.88 o 
  -1  -9   7        9.71       10.51      1.42 o 
   0  -9   7       29.21       35.45      2.66 o 
   1  -9   7        9.32       11.58      1.78 o 
   2  -9   7        1.25        1.35      1.09 o 
  -5  -8   7        1.54        3.49      1.72 o 
  -4  -8   7        0.02        1.64      1.40 o 
  -3  -8   7       15.17       12.78      2.33 o 
  -2  -8   7        2.83        2.38      1.23 o 
  -1  -8   7       19.98       19.78      1.72 o 
   0  -8   7       13.76       13.61      1.49 o 
   1  -8   7        0.84       -0.37      0.77 o 
   2  -8   7        0.49        0.24      0.72 o 
   3  -8   7        6.12       10.36      2.84 o 
  -5  -7   7        1.28        1.97      1.34 o 
  -4  -7   7       10.10       10.34      2.11 o 
  -3  -7   7       26.60       27.97      5.07 o 
  -2  -7   7        0.57       -0.79      0.93 o 
  -1  -7   7       68.26       69.24      2.89 o 
   0  -7   7      316.53      314.08      6.24 o 
   1  -7   7       39.36       33.42      1.85 o 
   2  -7   7        6.65        8.84      1.49 o 
   3  -7   7       83.77       73.81      3.97 o 
   4  -7   7        0.01        0.42      1.05 o 
  -6  -6   7       40.93       38.69      3.90 o 
  -5  -6   7       21.04       20.24      2.87 o 
  -4  -6   7        4.64        3.40      1.45 o 
  -3  -6   7        5.52        6.21      1.46 o 
  -2  -6   7       90.39       91.30      3.06 o 
  -1  -6   7      173.93      173.71      4.29 o 
   0  -6   7       45.11       46.30      1.94 o 
   1  -6   7       97.88      105.33      3.09 o 
   2  -6   7        5.60        5.28      1.04 o 
   3  -6   7        2.82        0.55      0.97 o 
   4  -6   7        0.28       -0.31      1.67 o 
  -7  -5   7        2.28        2.53      1.44 o 
  -6  -5   7        0.77       -1.27      1.54 o 
  -5  -5   7       17.72       20.06      2.69 o 
  -4  -5   7        0.62        1.23      0.96 o 
  -3  -5   7        0.14       -0.65      0.80 o 
  -2  -5   7        1.71        0.95      0.57 o 
  -1  -5   7        1.33        1.54      0.55 o 
   0  -5   7        0.13        0.28      0.67 o 
   1  -5   7       25.05       24.37      1.67 o 
   2  -5   7        1.30        1.58      0.88 o 
   3  -5   7       33.50       34.54      2.65 o 
   4  -5   7       10.06       10.59      1.74 o 
   5  -5   7        4.40        5.01      1.29 o 
  -7  -4   7       17.48       16.02      2.65 o 
  -6  -4   7        0.00       -0.37      2.39 o 
  -5  -4   7        7.36        6.22      1.68 o 
  -4  -4   7       68.18       69.68      3.35 o 
  -3  -4   7        4.43        4.82      1.17 o 
  -2  -4   7        4.02        4.27      0.68 o 
  -1  -4   7        1.40        2.74      1.23 o 
   0  -4   7       38.99       37.23      1.90 o 
   1  -4   7        3.96        2.82      0.77 o 
   2  -4   7        1.34       -0.13      0.73 o 
   3  -4   7       20.31       21.07      2.02 o 
   4  -4   7        0.51       -0.01      1.24 o 
   5  -4   7        0.20        0.04      1.02 o 
  -7  -3   7        2.56        1.80      1.73 o 
  -6  -3   7        4.27        3.02      1.49 o 
  -5  -3   7       20.80       22.33      2.67 o 
  -4  -3   7      162.57      157.61      4.40 o 
  -3  -3   7       46.72       52.86      2.59 o 
  -2  -3   7        0.68        0.38      0.80 o 
  -1  -3   7        1.78        2.37      0.92 o 
   0  -3   7       16.55       16.77      1.33 o 
   1  -3   7      142.75      144.43      3.71 o 
   2  -3   7       32.80       31.68      2.27 o 
   3  -3   7        0.13        1.97      0.99 o 
   4  -3   7       16.02       16.29      1.92 o 
   5  -3   7       17.78       19.87      2.18 o 
  -7  -2   7        4.14        6.96      1.87 o 
  -6  -2   7        4.40        4.70      3.21 o 
  -5  -2   7       10.17        9.98      1.28 o 
  -4  -2   7        0.29        0.33      0.84 o 
  -3  -2   7       65.93       62.35      2.81 o 
  -2  -2   7       73.61       74.20      3.03 o 
  -1  -2   7        0.61       -0.12      0.97 o 
   0  -2   7      551.34      522.55      7.97 o 
   1  -2   7      598.65      588.71      7.22 o 
   2  -2   7      744.84      723.06      8.13 o 
   3  -2   7      377.68      373.72      7.80 o 
   4  -2   7       63.70       64.12      3.50 o 
   5  -2   7        2.34        3.58      1.97 o 
  -7  -1   7        2.57        0.00      1.07 o 
  -6  -1   7        7.62        4.12      2.97 o 
  -5  -1   7       78.28       79.94      3.43 o 
  -4  -1   7      160.26      150.72      4.47 o 
  -3  -1   7       32.27       36.25      2.43 o 
  -2  -1   7        3.89        2.92      0.90 o 
  -1  -1   7      161.23      159.81      2.85 o 
   0  -1   7       61.84       53.03      2.54 o 
   1  -1   7      126.95      119.25      3.20 o 
   2  -1   7       77.80       72.55      2.51 o 
   3  -1   7      102.53       99.27      4.02 o 
   4  -1   7      271.98      276.37      6.96 o 
   5  -1   7       12.96       13.21      1.55 o 
   6  -1   7       45.43       42.54      3.46 o 
  -7   0   7        3.11        1.30      1.35 o 
  -6   0   7       20.40       23.59      1.82 o 
  -5   0   7      106.70       98.54      3.92 o 
  -4   0   7       30.33       29.25      2.12 o 
  -3   0   7       76.35       78.53      3.18 o 
  -2   0   7       18.81       23.09      1.76 o 
  -1   0   7        8.64        7.49      1.14 o 
   0   0   7      123.19      125.82      3.76 o 
   1   0   7       91.48       97.37      3.23 o 
   2   0   7       23.30       22.38      1.41 o 
   3   0   7        0.63       -0.16      0.54 o 
   4   0   7        1.30        1.13      0.77 o 
   5   0   7        0.05        0.75      0.85 o 
   6   0   7        0.23        0.16      1.46 o 
  -7   1   7        7.86        5.27      1.24 o 
  -6   1   7       11.24       13.17      1.50 o 
  -5   1   7       50.06       52.31      3.76 o 
  -4   1   7        1.07        0.31      0.87 o 
  -3   1   7       68.06       72.48      3.08 o 
  -2   1   7        0.78        0.65      0.65 o 
  -1   1   7        1.29        0.86      0.62 o 
   0   1   7       29.71       25.70      1.57 o 
   1   1   7       25.77       26.10      1.39 o 
   2   1   7       23.37       24.55      1.29 o 
   3   1   7        0.98        1.57      0.59 o 
   4   1   7        0.76        0.48      0.55 o 
   5   1   7        0.69       -0.86      1.03 o 
  -7   2   7        1.87        2.32      1.16 o 
  -6   2   7        0.95        1.84      0.77 o 
  -5   2   7        0.03       -0.62      0.86 o 
  -4   2   7       69.20       66.68      2.41 o 
  -3   2   7        4.67        4.62      0.61 o 
  -2   2   7       79.28       84.08      2.53 o 
  -1   2   7       34.61       38.62      1.73 o 
   0   2   7      120.46      130.61      3.03 o 
   1   2   7        0.07        0.29      0.49 o 
   2   2   7       10.52       10.46      0.87 o 
   3   2   7       84.59       82.01      2.58 o 
   4   2   7       28.79       28.90      1.68 o 
   5   2   7        3.25        5.17      1.62 o 
  -7   3   7        1.15        1.08      1.25 o 
  -6   3   7        2.52        1.13      0.83 o 
  -5   3   7       50.65       50.09      2.22 o 
  -4   3   7        0.30        0.47      0.97 o 
  -3   3   7        4.94        4.54      0.68 o 
  -2   3   7       66.42       71.34      2.35 o 
  -1   3   7       78.29       80.72      2.45 o 
   0   3   7        3.25        3.01      0.68 o 
   1   3   7      121.77      120.60      2.75 o 
   2   3   7       10.93       12.47      1.02 o 
   3   3   7       35.21       31.78      1.67 o 
   4   3   7      114.48      111.90      3.57 o 
   5   3   7        0.50       -0.93      1.16 o 
  -7   4   7        2.94        2.04      2.03 o 
  -6   4   7        7.02        8.68      1.43 o 
  -5   4   7       19.76       21.03      1.52 o 
  -4   4   7      400.08      412.14      5.26 o 
  -3   4   7       44.22       46.43      2.25 o 
  -2   4   7      502.14      482.68      6.91 o 
  -1   4   7        0.07       -0.17      0.67 o 
   0   4   7        6.76        5.67      0.81 o 
   1   4   7        1.66       -0.28      0.82 o 
   2   4   7        1.14        1.90      0.67 o 
   3   4   7       59.80       64.84      2.38 o 
   4   4   7       16.62       13.55      1.59 o 
   5   4   7       26.46       25.20      3.05 o 
  -6   5   7        6.40        2.22      1.12 o 
  -5   5   7        2.71        2.17      1.23 o 
  -4   5   7        0.03        0.33      0.82 o 
  -3   5   7      110.58      115.39      4.50 o 
  -2   5   7      317.76      302.89      7.12 o 
  -1   5   7      169.54      175.42      4.74 o 
   0   5   7       13.93       15.09      1.55 o 
   1   5   7       73.49       72.82      3.11 o 
   2   5   7       27.16       26.87      2.01 o 
   3   5   7       34.80       36.29      2.64 o 
   4   5   7        2.73        1.12      2.03 o 
  -6   6   7        8.86       12.61      3.05 o 
  -5   6   7        7.19        8.44      1.47 o 
  -4   6   7        1.48        1.27      1.09 o 
  -3   6   7       10.70        8.53      1.30 o 
  -2   6   7       22.49       21.85      1.96 o 
  -1   6   7       15.18       19.18      1.87 o 
   0   6   7        2.77        4.94      1.16 o 
   1   6   7       28.44       25.23      2.02 o 
   2   6   7        0.30        0.50      1.04 o 
   3   6   7        3.51        2.80      1.05 o 
   4   6   7        1.98        2.85      1.41 o 
  -5   7   7        5.45        6.11      1.17 o 
  -4   7   7        8.98        9.93      1.23 o 
  -3   7   7       22.62       22.34      2.04 o 
  -2   7   7        8.00        9.53      1.49 o 
  -1   7   7       11.03       11.39      1.51 o 
   0   7   7       10.43       11.72      1.47 o 
   1   7   7       59.91       56.68      3.05 o 
   2   7   7        1.47        0.54      0.82 o 
   3   7   7        1.86        1.07      0.94 o 
  -4   8   7        0.02        0.36      1.07 o 
  -3   8   7        8.97        8.26      1.92 o 
  -2   8   7       11.45       14.58      1.65 o 
  -1   8   7        3.78        3.75      1.20 o 
   0   8   7        0.34        0.69      1.09 o 
   1   8   7        5.25        4.65      2.40 o 
   2   8   7       12.68       17.48      1.98 o 
  -2   9   7        0.11        0.05      1.09 o 
  -1   9   7       21.28       26.54      2.35 o 
   0   9   7        0.00       -1.14      1.14 o 
  -2  -9   8        0.00        0.70      0.95 o 
  -1  -9   8        6.47        4.96      1.27 o 
   0  -9   8        0.61       -0.29      1.06 o 
   1  -9   8        0.13        1.91      1.06 o 
  -4  -8   8        0.24        0.92      1.33 o 
  -3  -8   8       25.02       24.86      3.16 o 
  -2  -8   8      129.95      138.77      5.40 o 
  -1  -8   8        4.47        4.69      1.32 o 
   0  -8   8        5.38        7.46      1.77 o 
   1  -8   8       19.42       16.27      1.69 o 
   2  -8   8        1.32        0.10      0.93 o 
  -5  -7   8        8.46       12.01      3.87 o 
  -4  -7   8        3.49        1.72      1.59 o 
  -3  -7   8       58.47       57.94      3.44 o 
  -2  -7   8       22.14       19.54      2.02 o 
  -1  -7   8        0.47        2.45      1.08 o 
   0  -7   8       16.19       18.52      1.68 o 
   1  -7   8       38.78       33.75      3.07 o 
   2  -7   8        3.12        2.72      0.98 o 
   3  -7   8        1.17       -0.38      1.11 o 
  -6  -6   8        5.06        4.40      1.80 o 
  -5  -6   8        0.11       -1.13      1.89 o 
  -4  -6   8        3.91        3.85      1.15 o 
  -3  -6   8        0.55       -0.84      1.19 o 
  -2  -6   8       19.04       17.24      1.96 o 
  -1  -6   8        6.75        8.91      1.46 o 
   0  -6   8       14.53       17.17      1.95 o 
   1  -6   8       25.82       28.56      2.31 o 
   2  -6   8       14.08       11.78      1.57 o 
   3  -6   8       41.42       49.88      3.32 o 
   4  -6   8        0.82        1.12      1.12 o 
  -6  -5   8        3.25        1.70      1.45 o 
  -5  -5   8        0.13        0.47      1.71 o 
  -4  -5   8        0.02        0.02      0.88 o 
  -3  -5   8        4.87        3.48      1.05 o 
  -2  -5   8       96.58       92.63      4.05 o 
  -1  -5   8       34.83       37.61      2.78 o 
   0  -5   8        2.72        1.64      0.85 o 
   1  -5   8       20.24       18.91      1.64 o 
   2  -5   8        6.61        6.80      1.14 o 
   3  -5   8       11.80       10.03      2.08 o 
   4  -5   8       36.44       35.85      2.58 o 
  -7  -4   8        0.20       -1.30      1.30 o 
  -6  -4   8        4.73        4.58      4.14 o 
  -5  -4   8       16.30       19.13      4.32 o 
  -4  -4   8        9.88        9.77      1.51 o 
  -3  -4   8        3.57        3.82      1.13 o 
  -2  -4   8        1.03        2.38      1.00 o 
  -1  -4   8       31.47       31.21      2.33 o 
   0  -4   8       16.33       15.26      1.36 o 
   1  -4   8        8.50       10.60      1.24 o 
   2  -4   8       49.47       45.89      2.38 o 
   3  -4   8       67.40       68.30      3.76 o 
   4  -4   8       10.88       11.79      1.80 o 
  -7  -3   8        1.51        4.24      1.69 o 
  -6  -3   8        0.92        1.13      1.32 o 
  -5  -3   8        8.10        5.59      1.76 o 
  -4  -3   8       25.31       26.43      2.01 o 
  -3  -3   8       75.22       84.98      4.71 o 
  -2  -3   8       82.60       80.56      3.58 o 
  -1  -3   8      526.10      538.13      9.00 o 
   0  -3   8      487.22      475.64      8.39 o 
   1  -3   8      259.07      250.33      5.17 o 
   2  -3   8       61.45       65.99      2.77 o 
   3  -3   8        8.30        6.39      1.30 o 
   4  -3   8       15.15       16.90      2.05 o 
   5  -3   8       11.43       11.97      1.83 o 
  -7  -2   8       31.78       25.20      3.18 o 
  -6  -2   8       17.44       17.39      2.59 o 
  -5  -2   8        0.05       -0.12      1.31 o 
  -4  -2   8        7.74        6.29      1.19 o 
  -3  -2   8      232.90      229.50      5.70 o 
  -2  -2   8       17.43       18.70      1.74 o 
  -1  -2   8      110.50      105.06      7.57 o 
   0  -2   8      178.61      172.96      5.04 o 
   1  -2   8      363.49      354.36      6.01 o 
   2  -2   8      229.30      236.84      4.95 o 
   3  -2   8       33.23       32.53      2.56 o 
   4  -2   8       72.79       74.34      3.91 o 
   5  -2   8        9.66       10.55      2.06 o 
  -7  -1   8       24.98       25.72      3.10 o 
  -6  -1   8       33.71       34.60      3.46 o 
  -5  -1   8       83.67       75.84      3.54 o 
  -4  -1   8       10.64       12.99      1.55 o 
  -3  -1   8       33.22       33.24      2.25 o 
  -2  -1   8        1.28        2.01      0.83 o 
  -1  -1   8       77.09       82.25      3.38 o 
   0  -1   8        0.03        0.64      0.91 o 
   1  -1   8       18.12       17.79      1.59 o 
   2  -1   8       74.72       73.41      3.49 o 
   3  -1   8        7.74       12.01      1.66 o 
   4  -1   8        8.28        6.97      1.31 o 
   5  -1   8        0.42        2.37      1.11 o 
  -7   0   8        3.66        3.20      2.36 o 
  -6   0   8        0.45        2.09      1.82 o 
  -5   0   8        0.97        1.31      1.63 o 
  -4   0   8        0.14        0.09      1.02 o 
  -3   0   8       32.03       35.10      2.32 o 
  -2   0   8       89.11       91.34      3.55 o 
  -1   0   8       57.07       53.95      2.75 o 
   0   0   8       99.91       97.70      3.74 o 
   1   0   8        6.72        7.60      1.07 o 
   2   0   8       11.81       15.85      2.02 o 
   3   0   8        3.53        5.10      0.87 o 
   4   0   8       23.10       19.93      2.60 o 
   5   0   8        3.07       -1.06      1.46 o 
  -7   1   8        0.06       -1.40      1.40 o 
  -6   1   8       29.73       31.79      2.16 o 
  -5   1   8       23.95       22.50      3.40 o 
  -4   1   8        4.31        3.31      1.04 o 
  -3   1   8        0.01        0.40      1.01 o 
  -2   1   8       70.95       68.65      3.08 o 
  -1   1   8        1.59       -0.24      0.70 o 
   0   1   8        8.95        8.10      1.11 o 
   1   1   8       16.53       15.63      1.20 o 
   2   1   8        2.35        1.28      1.43 o 
   3   1   8       13.17       11.99      1.17 o 
   4   1   8        0.03        0.46      0.79 o 
   5   1   8        3.09        6.28      3.07 o 
  -7   2   8        8.27        6.27      1.52 o 
  -6   2   8        1.43        1.95      0.88 o 
  -5   2   8        2.16        2.53      1.37 o 
  -4   2   8        0.14        0.10      0.85 o 
  -3   2   8        8.70        8.78      1.04 o 
  -2   2   8        1.87        1.03      0.69 o 
  -1   2   8       33.76       32.47      1.71 o 
   0   2   8       47.83       54.23      2.27 o 
   1   2   8      168.52      158.98      3.60 o 
   2   2   8      289.65      276.31      4.95 o 
   3   2   8       23.45       26.16      1.61 o 
   4   2   8        0.67       -0.07      0.92 o 
   5   2   8        0.00        2.29      1.74 o 
  -7   3   8        0.06       -0.59      1.03 o 
  -6   3   8       66.33       73.91      3.29 o 
  -5   3   8        9.65        9.40      1.14 o 
  -4   3   8       38.50       37.95      1.99 o 
  -3   3   8        6.22        6.07      0.90 o 
  -2   3   8       13.74       12.59      1.16 o 
  -1   3   8       23.73       23.46      1.68 o 
   0   3   8        0.39        1.16      0.63 o 
   1   3   8       94.59       88.45      3.10 o 
   2   3   8       61.81       54.91      3.13 o 
   3   3   8       44.87       45.02      2.09 o 
   4   3   8        0.00       -1.17      1.17 o 
  -6   4   8       49.31       47.56      2.73 o 
  -5   4   8       49.22       53.59      2.48 o 
  -4   4   8      326.36      334.53      5.74 o 
  -3   4   8       53.79       55.39      2.32 o 
  -2   4   8        0.00       -0.47      0.68 o 
  -1   4   8       89.82       86.69      3.41 o 
   0   4   8        2.28        1.54      0.95 o 
   1   4   8       26.44       23.49      1.63 o 
   2   4   8        7.66        8.94      1.44 o 
   3   4   8        1.67       -1.23      1.68 o 
   4   4   8        4.66        3.38      1.42 o 
  -6   5   8        1.89        2.39      1.29 o 
  -5   5   8       19.65       20.33      2.80 o 
  -4   5   8       30.14       26.37      2.08 o 
  -3   5   8       92.10       95.88      4.30 o 
  -2   5   8       10.41       11.93      1.74 o 
  -1   5   8       83.06       74.42      3.27 o 
   0   5   8       29.48       29.59      2.18 o 
   1   5   8        0.13       -0.44      1.05 o 
   2   5   8        0.13       -1.02      1.02 o 
   3   5   8        1.24        0.27      0.90 o 
  -5   6   8       10.02       10.50      1.51 o 
  -4   6   8        4.40        6.17      1.46 o 
  -3   6   8       43.53       49.64      3.31 o 
  -2   6   8        0.30        1.19      1.02 o 
  -1   6   8       59.67       60.13      3.07 o 
   0   6   8        7.48        5.74      1.23 o 
   1   6   8        0.01       -0.81      0.81 o 
   2   6   8       31.43       27.34      2.22 o 
   3   6   8        5.37        2.12      1.05 o 
  -4   7   8        7.26        6.91      1.17 o 
  -3   7   8       19.29       20.98      2.02 o 
  -2   7   8        6.49        7.38      1.32 o 
  -1   7   8       12.35       12.61      1.65 o 
   0   7   8       18.36       16.05      3.46 o 
   1   7   8        2.26        4.67      1.28 o 
   2   7   8        0.50        0.81      0.96 o 
  -3   8   8       33.65       38.51      2.73 o 
  -2   8   8        3.29        3.88      1.32 o 
  -1   8   8        5.66        7.32      1.32 o 
   0   8   8        3.36        1.45      0.98 o 
  -3  -8   9        0.15        0.19      1.51 o 
  -2  -8   9        6.32        6.56      1.82 o 
  -1  -8   9       41.75       39.70      3.10 o 
   0  -8   9        0.61        0.48      1.32 o 
   1  -8   9        4.41        4.97      2.56 o 
  -4  -7   9        0.00        1.90      1.63 o 
  -3  -7   9        1.03        0.74      0.95 o 
  -2  -7   9       10.00       12.52      1.79 o 
  -1  -7   9       17.62       18.09      2.15 o 
   0  -7   9        0.05        0.30      1.07 o 
   1  -7   9       20.61       22.48      2.33 o 
   2  -7   9        2.51        1.45      1.32 o 
  -5  -6   9        0.06        1.74      1.51 o 
  -4  -6   9        3.40        3.93      1.29 o 
  -3  -6   9        6.84        5.32      2.02 o 
  -2  -6   9        4.82        4.52      1.40 o 
  -1  -6   9        9.28        7.63      2.07 o 
   0  -6   9        6.10        5.10      1.37 o 
   1  -6   9        1.98        0.57      0.91 o 
   2  -6   9       35.52       37.72      2.90 o 
   3  -6   9        4.84        4.14      1.35 o 
  -6  -5   9        0.12        0.20      1.28 o 
  -5  -5   9        1.31        1.58      2.20 o 
  -4  -5   9       11.01       11.84      1.84 o 
  -3  -5   9        0.70        0.75      0.97 o 
  -2  -5   9       16.36       18.09      2.03 o 
  -1  -5   9       12.36       11.39      1.76 o 
   0  -5   9        0.00       -0.46      0.92 o 
   1  -5   9       34.11       32.05      2.11 o 
   2  -5   9        7.90        7.60      1.43 o 
   3  -5   9        3.26        5.55      1.37 o 
  -6  -4   9        0.49        3.42      3.39 o 
  -5  -4   9       20.08       19.19      2.79 o 
  -4  -4   9       28.58       31.58      2.67 o 
  -3  -4   9      293.54      294.32      7.43 o 
  -2  -4   9       95.16       95.98      5.94 o 
  -1  -4   9      111.77      109.17      4.49 o 
   0  -4   9        0.14       -0.05      0.99 o 
   1  -4   9       24.84       21.51      1.73 o 
   2  -4   9       14.66       15.71      1.82 o 
   3  -4   9       20.36       19.77      2.23 o 
   4  -4   9       30.57       44.02      3.35 o 
  -6  -3   9        3.40        4.00      5.32 o 
  -5  -3   9       18.02       22.04      2.91 o 
  -4  -3   9       13.34       12.44      2.20 o 
  -3  -3   9       27.30       28.48      3.22 o 
  -2  -3   9      236.21      246.72      6.57 o 
  -1  -3   9      209.96      213.17      6.04 o 
   0  -3   9      263.09      253.11      6.53 o 
   1  -3   9       28.76       28.54      1.91 o 
   2  -3   9       55.51       51.82      3.22 o 
   3  -3   9       30.32       30.68      2.67 o 
   4  -3   9       27.70       28.06      2.68 o 
  -7  -2   9        7.48        4.15      1.71 o 
  -6  -2   9        2.21        0.53      1.33 o 
  -5  -2   9        0.89        0.85      3.03 o 
  -4  -2   9        1.85        1.18      1.01 o 
  -3  -2   9      132.92      129.90      4.58 o 
  -2  -2   9       11.98       12.50      1.91 o 
  -1  -2   9       17.21       19.56      3.31 o 
   0  -2   9      158.31      156.93      5.01 o 
   1  -2   9       40.46       44.71      3.13 o 
   2  -2   9       92.13       88.91      4.08 o 
   3  -2   9        1.67        2.17      0.96 o 
   4  -2   9        8.84       11.54      1.89 o 
  -7  -1   9        6.84        5.11      1.72 o 
  -6  -1   9        3.33        1.36      1.63 o 
  -5  -1   9        2.46        2.40      1.00 o 
  -4  -1   9        8.65        8.03      2.36 o 
  -3  -1   9        1.19        0.88      0.87 o 
  -2  -1   9      101.74      100.27      4.62 o 
  -1  -1   9       12.84       14.23      1.66 o 
   0  -1   9        6.29        6.63      1.17 o 
   1  -1   9       39.53       39.91      2.50 o 
   2  -1   9       59.41       57.57      4.04 o 
   3  -1   9        0.46        1.78      1.48 o 
   4  -1   9        0.00       -0.39      1.09 o 
  -7   0   9        2.73        1.59      1.33 o 
  -6   0   9        0.15        0.70      1.85 o 
  -5   0   9        0.67        1.04      0.85 o 
  -4   0   9        3.87        3.83      1.15 o 
  -3   0   9       39.41       39.40      2.61 o 
  -2   0   9        6.34        8.50      1.34 o 
  -1   0   9       26.56       25.54      2.11 o 
   0   0   9        0.02       -0.51      0.95 o 
   1   0   9       39.53       41.66      2.50 o 
   2   0   9        2.45        2.66      1.13 o 
   3   0   9        0.41        1.26      0.69 o 
   4   0   9        0.87        0.48      0.98 o 
  -7   1   9        0.24        0.77      1.27 o 
  -6   1   9        2.01        2.32      0.94 o 
  -5   1   9        2.94        2.21      1.38 o 
  -4   1   9       40.41       37.87      3.34 o 
  -3   1   9       41.44       42.44      2.68 o 
  -2   1   9       10.77       12.71      1.94 o 
  -1   1   9       89.72       80.47      3.53 o 
   0   1   9      212.16      188.55      5.24 o 
   1   1   9       22.72       22.93      1.66 o 
   2   1   9        6.73        8.19      1.35 o 
   3   1   9        4.08        5.75      0.99 o 
   4   1   9        0.09        0.56      0.95 o 
  -6   2   9        0.18        0.65      0.87 o 
  -5   2   9        1.18        1.05      0.86 o 
  -4   2   9       13.55       13.63      1.57 o 
  -3   2   9        8.11        9.91      1.11 o 
  -2   2   9        1.03        0.71      0.70 o 
  -1   2   9      166.28      151.59      3.79 o 
   0   2   9      240.86      228.17      4.61 o 
   1   2   9        2.94        1.49      0.61 o 
   2   2   9        1.04        2.34      0.78 o 
   3   2   9       24.10       23.37      1.81 o 
   4   2   9        0.12       -1.02      1.50 o 
  -6   3   9      141.97      147.78      4.79 o 
  -5   3   9       36.90       38.72      2.52 o 
  -4   3   9       27.51       29.62      1.86 o 
  -3   3   9       19.78       17.92      1.48 o 
  -2   3   9        0.05        0.39      0.66 o 
  -1   3   9       13.73       13.49      1.53 o 
   0   3   9        0.05        0.59      0.92 o 
   1   3   9       25.06       20.09      1.54 o 
   2   3   9        6.66        7.23      1.00 o 
   3   3   9       18.69       16.50      1.76 o 
   4   3   9        0.50        1.92      1.48 o 
  -6   4   9       27.16       30.32      3.05 o 
  -5   4   9       42.29       47.92      2.83 o 
  -4   4   9        0.06        1.01      1.00 o 
  -3   4   9      112.96      107.35      4.00 o 
  -2   4   9       44.68       48.29      2.70 o 
  -1   4   9        1.05        0.95      0.93 o 
   0   4   9        8.13       10.30      1.71 o 
   1   4   9        3.08        3.99      1.07 o 
   2   4   9        0.72        1.36      1.25 o 
   3   4   9        1.83       -0.03      1.51 o 
  -5   5   9        2.69        0.21      1.07 o 
  -4   5   9        1.68        2.85      0.96 o 
  -3   5   9       19.68       25.22      2.15 o 
  -2   5   9        1.79        0.82      0.93 o 
  -1   5   9        2.01        1.64      0.81 o 
   0   5   9       14.14       16.10      1.55 o 
   1   5   9        9.17        7.53      1.66 o 
   2   5   9       13.76       14.62      2.27 o 
  -4   6   9        0.42        0.99      0.95 o 
  -3   6   9        7.35        7.53      1.35 o 
  -2   6   9       17.77       15.60      1.75 o 
  -1   6   9       12.20       17.16      1.88 o 
   0   6   9       20.26       18.85      1.93 o 
   1   6   9        1.98        5.11      1.24 o 
   2   6   9        0.00       -0.12      1.43 o 
  -3   7   9       15.62       20.52      2.62 o 
  -2   7   9        4.61        3.96      1.97 o 
  -1   7   9        0.75        0.15      1.37 o 
   0   7   9        0.21       -0.02      1.04 o 
  -3  -7  10        0.48        1.87      1.15 o 
  -2  -7  10        1.49        3.52      2.28 o 
  -1  -7  10        0.09        0.26      1.02 o 
   0  -7  10        7.14        4.52      1.14 o 
  -4  -6  10        0.25        0.94      1.44 o 
  -3  -6  10        0.30       -1.11      1.11 o 
  -2  -6  10        0.13        1.48      1.03 o 
  -1  -6  10       15.88       15.37      2.04 o 
   0  -6  10        3.59        4.46      1.31 o 
   1  -6  10        1.46        2.09      1.15 o 
   2  -6  10       11.22       14.41      3.45 o 
  -5  -5  10       29.79       30.45      3.61 o 
  -4  -5  10       36.12       37.46      3.10 o 
  -3  -5  10        8.09        7.08      2.07 o 
  -2  -5  10        1.34        0.00      1.10 o 
  -1  -5  10        4.39        4.59      1.34 o 
   0  -5  10        1.35        1.93      1.07 o 
   1  -5  10       25.01       25.68      2.40 o 
   2  -5  10       46.76       59.27      3.68 o 
  -5  -4  10       59.36       52.09      3.55 o 
  -4  -4  10       80.72       89.67      4.97 o 
  -3  -4  10       89.90       94.68      4.50 o 
  -2  -4  10      113.11      117.65      4.96 o 
  -1  -4  10       52.92       55.68      3.42 o 
   0  -4  10       58.52       58.43      3.82 o 
   1  -4  10       17.72       20.85      1.84 o 
   2  -4  10       34.80       36.99      3.95 o 
   3  -4  10       14.08       16.20      2.05 o 
  -6  -3  10        0.43        3.01      1.74 o 
  -5  -3  10       17.27       15.70      5.02 o 
  -4  -3  10       39.05       39.95      4.24 o 
  -3  -3  10       49.71       56.11      3.42 o 
  -2  -3  10      227.48      221.37      6.59 o 
  -1  -3  10        1.16        1.31      1.38 o 
   0  -3  10      106.58      101.26      4.38 o 
   1  -3  10       17.40       21.02      2.08 o 
   2  -3  10        2.14        1.19      1.03 o 
   3  -3  10        8.49        5.59      1.88 o 
  -6  -2  10       10.79       12.43      2.57 o 
  -5  -2  10        1.35        2.20      1.33 o 
  -4  -2  10       47.90       50.82      3.13 o 
  -3  -2  10       23.36       26.80      2.32 o 
  -2  -2  10       10.02       13.43      2.26 o 
  -1  -2  10        0.31        0.86      1.54 o 
   0  -2  10       20.22       20.35      2.03 o 
   1  -2  10        0.35       -0.98      1.19 o 
   2  -2  10        1.51        0.44      1.09 o 
   3  -2  10       41.79       42.65      3.19 o 
  -6  -1  10        0.18       -0.26      1.43 o 
  -5  -1  10        7.09        7.50      1.43 o 
  -4  -1  10        3.42        3.63      1.13 o 
  -3  -1  10       21.14       21.21      2.08 o 
  -2  -1  10       21.00       20.09      2.04 o 
  -1  -1  10        0.54        2.01      1.24 o 
   0  -1  10       14.81       15.75      1.77 o 
   1  -1  10        7.14        9.03      1.89 o 
   2  -1  10        0.38        3.12      1.80 o 
   3  -1  10        2.30        1.44      0.94 o 
  -6   0  10        5.08        5.09      1.79 o 
  -5   0  10        1.39        1.70      1.03 o 
  -4   0  10        2.55        1.33      0.94 o 
  -3   0  10       15.34       16.99      3.93 o 
  -2   0  10      176.66      175.67      5.55 o 
  -1   0  10       59.67       58.31      3.21 o 
   0   0  10        7.24        9.11      2.18 o 
   1   0  10       15.39       14.34      2.15 o 
   2   0  10        0.68        0.33      0.94 o 
   3   0  10        0.51        1.23      1.30 o 
  -6   1  10        0.57        0.26      0.84 o 
  -5   1  10       12.10       12.23      1.53 o 
  -4   1  10       10.78       10.99      1.63 o 
  -3   1  10       99.40      100.99      5.27 o 
  -2   1  10      115.98      109.43      4.38 o 
  -1   1  10        0.32        2.73      1.01 o 
   0   1  10        5.41        4.69      1.58 o 
   1   1  10       11.47       10.16      2.51 o 
   2   1  10        2.65        2.54      0.93 o 
   3   1  10        0.49       -1.36      1.36 o 
  -6   2  10        6.53        3.91      1.10 o 
  -5   2  10       13.16       14.12      2.17 o 
  -4   2  10        3.87        3.93      1.01 o 
  -3   2  10        2.07        2.15      1.54 o 
  -2   2  10       22.38       22.37      1.66 o 
  -1   2  10       16.98       13.79      1.34 o 
   0   2  10        2.26        1.00      0.69 o 
   1   2  10       51.65       45.55      3.86 o 
   2   2  10        3.48        4.93      1.04 o 
   3   2  10       23.08       22.86      1.88 o 
  -5   3  10       23.85       27.23      2.64 o 
  -4   3  10        3.83        2.95      1.10 o 
  -3   3  10       13.27       16.30      2.16 o 
  -2   3  10        0.55        0.03      0.92 o 
  -1   3  10       21.48       23.43      2.22 o 
   0   3  10        1.35        0.99      0.79 o 
   1   3  10        0.00       -0.11      0.91 o 
   2   3  10       13.48       11.35      1.47 o 
  -5   4  10        7.22        6.04      1.56 o 
  -4   4  10        7.93       10.94      1.52 o 
  -3   4  10        0.21        1.63      0.97 o 
  -2   4  10       17.13       18.73      1.87 o 
  -1   4  10       18.71       18.38      1.81 o 
   0   4  10        3.71        2.87      1.45 o 
   1   4  10       27.98       30.77      2.38 o 
   2   4  10        0.41        1.50      0.88 o 
  -4   5  10       12.82       15.00      1.83 o 
  -3   5  10        2.27        2.29      1.08 o 
  -2   5  10       17.08       14.62      1.76 o 
  -1   5  10        2.32        3.34      1.00 o 
   0   5  10        5.39        7.21      1.39 o 
   1   5  10        2.68        2.42      2.00 o 
  -3   6  10        2.09        2.69      1.09 o 
  -2   6  10        3.79        4.31      1.17 o 
  -1   6  10        1.20        4.29      1.03 o 
   0   6  10        4.69        5.90      1.33 o 
  -2  -6  11        0.08       -0.68      1.04 o 
  -1  -6  11       18.63       22.33      2.49 o 
  -4  -5  11       33.10       34.81      3.05 o 
  -3  -5  11        3.40        1.33      1.36 o 
  -2  -5  11        9.35        8.74      1.72 o 
  -1  -5  11        1.51        4.37      1.37 o 
   0  -5  11        7.20        3.37      2.30 o 
   1  -5  11        1.40        3.94      1.61 o 
  -4  -4  11      118.62      128.81      5.58 o 
  -3  -4  11        3.42        4.81      1.54 o 
  -2  -4  11       85.02       83.23      4.39 o 
  -1  -4  11       35.19       40.67      3.07 o 
   0  -4  11        1.23        2.23      1.12 o 
   1  -4  11       19.54       23.13      3.06 o 
  -5  -3  11        0.64        0.69      2.17 o 
  -4  -3  11        1.80        2.45      2.52 o 
  -3  -3  11        1.26        2.84      1.20 o 
  -2  -3  11        2.82        4.79      1.43 o 
  -1  -3  11        3.33        5.09      1.38 o 
   0  -3  11        2.16        1.73      1.03 o 
   1  -3  11       25.38       28.81      3.23 o 
   2  -3  11        9.49        7.24      1.92 o 
  -5  -2  11        1.77        4.10      3.95 o 
  -4  -2  11        2.57        3.63      1.52 o 
  -3  -2  11        1.16        1.79      1.02 o 
  -2  -2  11        1.10        0.92      1.15 o 
  -1  -2  11        1.13        0.83      1.01 o 
   0  -2  11        4.74        5.66      1.36 o 
   1  -2  11       19.54       14.76      2.31 o 
   2  -2  11        2.84        8.57      2.77 o 
  -5  -1  11        2.91        4.01      3.07 o 
  -4  -1  11       33.27       32.09      2.71 o 
  -3  -1  11       14.06       16.65      2.17 o 
  -2  -1  11        7.27       10.03      1.71 o 
  -1  -1  11        4.71        6.02      1.37 o 
   0  -1  11        1.02        1.64      0.92 o 
   1  -1  11        0.08       -0.83      1.20 o 
   2  -1  11       10.13       11.59      2.17 o 
  -5   0  11       26.18       28.78      2.67 o 
  -4   0  11       51.01       54.08      3.40 o 
  -3   0  11        5.13        6.73      1.41 o 
  -2   0  11       47.99       54.14      3.32 o 
  -1   0  11        8.06        5.78      1.43 o 
   0   0  11        0.22       -0.10      1.01 o 
   1   0  11        7.02        4.83      1.69 o 
   2   0  11        3.70        2.79      0.95 o 
  -5   1  11       12.07        8.81      1.39 o 
  -4   1  11       27.98       24.67      2.38 o 
  -3   1  11       29.59       24.88      2.91 o 
  -2   1  11       20.76       18.58      2.04 o 
  -1   1  11       55.16       47.02      2.69 o 
   0   1  11        0.07        0.45      1.28 o 
   1   1  11       27.37       30.49      2.59 o 
   2   1  11        2.42       -0.33      0.92 o 
  -5   2  11        9.29        8.19      1.56 o 
  -4   2  11        1.24        0.94      0.84 o 
  -3   2  11        3.63        2.93      1.15 o 
  -2   2  11        1.01        2.90      0.82 o 
  -1   2  11        3.01        0.93      1.17 o 
   0   2  11       19.31       18.96      2.42 o 
   1   2  11        2.43        3.12      1.10 o 
   2   2  11        5.32        4.57      1.41 o 
  -4   3  11        4.03        3.21      1.78 o 
  -3   3  11        0.10       -0.92      0.92 o 
  -2   3  11        7.67        6.07      1.30 o 
  -1   3  11       21.55       23.94      2.16 o 
   0   3  11        1.08        1.91      1.90 o 
   1   3  11        0.32        0.18      1.12 o 
  -3   4  11        6.16        5.79      1.35 o 
  -2   4  11        2.77        1.52      1.56 o 
  -1   4  11        5.23        7.27      1.36 o 
   0   4  11        9.37       10.11      1.55 o 
  -2  -4  12        2.17        1.67      1.23 o 
  -1  -4  12       12.84       16.90      2.17 o 
  -3  -3  12        4.50        7.77      1.75 o 
  -2  -3  12        6.50        6.68      1.52 o 
  -1  -3  12       22.65       21.41      2.36 o 
   0  -3  12        2.99        2.79      1.53 o 
  -4  -2  12        0.85       -0.18      1.51 o 
  -3  -2  12        4.89        5.31      1.72 o 
  -2  -2  12        4.02        2.09      1.04 o 
  -1  -2  12        0.74        1.15      1.08 o 
   0  -2  12        2.78        5.16      1.64 o 
  -4  -1  12        9.83       13.61      1.96 o 
  -3  -1  12        0.46        0.81      1.15 o 
  -2  -1  12        1.09        1.28      2.14 o 
  -1  -1  12       21.74       24.92      2.46 o 
   0  -1  12        1.08        4.10      1.63 o 
  -4   0  12        2.84        1.98      1.55 o 
  -3   0  12       44.78       47.70      3.35 o 
  -2   0  12        7.88       10.12      1.71 o 
  -1   0  12       24.87       31.33      4.03 o 
   0   0  12        9.82       13.24      2.54 o 
  -3   1  12        1.44        0.79      1.14 o 
  -2   1  12       20.19       20.64      1.98 o 
  -1   1  12        0.90        0.11      1.45 o 
   0   1  12        1.68        3.04      1.23 o 
  -3   2  12        0.52        1.45      1.32 o 
  -2   2  12        0.53        1.25      1.04 o 
  -1   2  12        1.85        2.20      1.12 o 
   0   2  12        6.82        8.26      2.94 o 
                                                 
